# Supplementary material for: Zuo1 supports G4 structure formation and directs repair toward nucleotide excision repair
Source: Nat Commun. 2020 Aug 6;11:3907. doi: 10.1038/s41467-020-17701-8 (PMC7413387; doi:10.1038/s41467-020-17701-8)
Supplement: Supplementary file 4 — Supplementary Data 1 [file 41467_2020_17701_MOESM4_ESM.xlsx]

## Sheet: Tabelle1
BLAST	Identified hits
AAH1	3x
ACP1	1x
ACT1	1x
ADE5,7	1x
ADH1	2x
AGA1	1x
AHP1	1x
ARF1	1x
ARF2	1x
ARG1	2x
ARP3	1x
ATP4	1x
AVT7	1x
AYR1	1x
BUD22	1x
CBK1	1x
CCW12	5x
CDC19	4x
CEG1	1x
CKA1	1x
COQ2	1x
CWP2	2x
CYS4	2x
DMA2	1x
DST1	1x
ENO2	1x
ERG26	1x
ERG3	1x
ERV46	1x
FBA1	2x
GAS3	1x
GLK1	1x
GPI16	1x
GSP2	1x
HOM2	1x
HSP104	2x
HSP150	3x
HST2	2x
HTA2	1x
HTB1	1x
HXK1	2x
HXT1	1x
ILV5	1x
ILV6	1x
KRE2	1x
KRR1	1x
LAP2	1x
LEO1	1x
LEU3	1x
LIF1	1x
LSM3	1x
MIG2	1x
MPP6	1x
NAM8	1x
NAT2	1x
NDE1	1x
NNT1	1x
NOP2	1x
NPL3	1x
NPP2	1x
NPY1	3x
NSG2	1x
NUD1	1x
PDA1	1x
PDB1	2x
PDC1	2x
PET9	1x
PFK2	1x
PGI1	1x
PGK1	8x
PIL1	1x
PMA1	3x
PSA1	1x
PWP2	1x
RAD23	1x
RAS1	1x
RBS1	1x
RDI1	1x
RFC5	1x
RIB5	1x
RPA12	1x
RPB24B	1x
RPL10	1x
RPL11A	3x
RPL12A	1x
RPL13A	1x
RPL14A	1x
RPL21B	2x
RPL22B	1x
RPL23B	4x
RPL27A	1x
RPL28	1x
RPL3	1x
RPL30	2x
RPL34B	4x
RPL37A	2x
RPL37B	1x
RPL38	1x
RPL40A	1x
RPL42B	1x
RPL43A	1x
RPL5	1x
RPN14	1x
RPN4	1x
RPN5	1x
RPP2A	2x
RPP2B	1x
RPS10A	1x
RPS10B	1x
RPS11A	1x
RPS12	1x
RPS17A	1x
RPS1A	1x
RPS22B	1x
RPS23B	4x
RPS24B	2x
RPS3	2x
RPS6A	2x
RPS7A	1x
RRP40	2x
RSM28	1x
SCS2	2x
SCS7	1x
SCW4	1x
SDH2	2x
SEC61	1x
SED1	7x
SEH1	1x
SGS1	3x
SLX9	2x
SPB1	1x
SSA2	1x
SUP45	1x
SUR4	1x
SYH1	1x
TAF9	1x
TCD2	1x
TDH2	1x
TDH3	3x
TEF1	1x
TEF2	2x
TEF4	1x
TIM10	1x
TSA1	1x
UBP6	1x
UGA1	1x
URB1	1x
YCP4	1x
YDL129W	1x
YEF3	1x
YKL063C	1x
YLR287C	1x
YNL165W	1x
YNL190W	2x
YOL036W	1x
YSC83	1x
Zuo1	18x
