# Supplementary material for: Zuo1 supports G4 structure formation and directs repair toward nucleotide excision repair
Source: Nat Commun. 2020 Aug 6;11:3907. doi: 10.1038/s41467-020-17701-8 (PMC7413387; doi:10.1038/s41467-020-17701-8)
Supplement: Supplementary file 5 — Supplementary Data 2 [file 41467_2020_17701_MOESM5_ESM.xlsx]

## Sheet: Tabelle1
name	chr	start	end	length	fold_enrichment
zuo1_peak_1	I	1	551	551	899498
zuo1_peak_2	I	1851	2121	271	22311
zuo1_peak_3	I	25417	25696	280	240568
zuo1_peak_4	I	32458	32764	307	220055
zuo1_peak_5	I	33898	34281	384	365811
zuo1_peak_6	I	61433	61872	440	286951
zuo1_peak_7	I	68700	69451	752	613011
zuo1_peak_8	I	71768	73681	1914	401627
zuo1_peak_9	I	75787	76065	279	243583
zuo1_peak_10	I	112479	112914	436	731158
zuo1_peak_11	I	113124	113464	341	383995
zuo1_peak_12	I	113548	114608	1061	627613
zuo1_peak_13	I	114914	115245	332	387849
zuo1_peak_14	I	129392	130554	1163	871892
zuo1_peak_15	I	130878	131979	1102	41861
zuo1_peak_16	I	139051	141014	1964	70874
zuo1_peak_17	I	142291	143555	1265	413128
zuo1_peak_18	I	151375	151831	457	261699
zuo1_peak_19	I	160166	163771	3606	299379
zuo1_peak_20	I	164018	164811	794	195126
zuo1_peak_21	I	164915	165263	349	181723
zuo1_peak_22	I	165516	166412	897	224386
zuo1_peak_23	I	181029	181321	293	172072
zuo1_peak_24	I	182414	182871	458	20352
zuo1_peak_25	I	189866	192296	2431	948605
zuo1_peak_26	I	192733	193417	685	487429
zuo1_peak_27	I	205558	206004	447	262994
zuo1_peak_28	I	206187	206664	478	278832
zuo1_peak_29	I	221001	221340	340	363711
zuo1_peak_30	I	222123	222437	315	259939
zuo1_peak_31	I	229914	230218	305	1160604
zuo1_peak_32	II	370	2572	2203	514802
zuo1_peak_33	II	2886	4277	1392	222774
zuo1_peak_34	II	5070	6033	964	398737
zuo1_peak_35	II	9183	9681	499	23308
zuo1_peak_36	II	27802	28069	268	256847
zuo1_peak_37	II	34011	34280	270	212986
zuo1_peak_38	II	36173	36659	487	335762
zuo1_peak_39	II	45206	45547	342	34108
zuo1_peak_40	II	45639	46472	834	235647
zuo1_peak_41	II	59926	60302	377	17652
zuo1_peak_42	II	81909	82522	614	227411
zuo1_peak_43	II	84404	84809	406	538927
zuo1_peak_44	II	88168	89759	1592	300344
zuo1_peak_45	II	122371	122643	273	229678
zuo1_peak_46	II	130214	130561	348	311787
zuo1_peak_47	II	160108	160843	736	535328
zuo1_peak_48	II	167364	167628	265	224799
zuo1_peak_49	II	168827	169313	487	200638
zuo1_peak_50	II	169381	169650	270	192022
zuo1_peak_51	II	192918	193451	534	227796
zuo1_peak_52	II	193585	193972	388	453418
zuo1_peak_53	II	197216	198120	905	225535
zuo1_peak_54	II	202298	202958	661	474631
zuo1_peak_55	II	203640	203982	343	20269
zuo1_peak_56	II	215673	216129	457	659252
zuo1_peak_57	II	222673	224366	1694	242982
zuo1_peak_58	II	224714	225148	435	215732
zuo1_peak_59	II	225216	225805	590	231168
zuo1_peak_60	II	226590	227229	640	222017
zuo1_peak_61	II	235327	235789	463	187719
zuo1_peak_62	II	254982	255588	607	265672
zuo1_peak_63	II	259987	260285	299	213163
zuo1_peak_64	II	260366	261684	1319	176404
zuo1_peak_65	II	261778	262337	560	188418
zuo1_peak_66	II	262441	262718	278	195656
zuo1_peak_67	II	263356	264249	894	258315
zuo1_peak_68	II	264892	265351	460	166991
zuo1_peak_69	II	266277	266626	350	295447
zuo1_peak_70	II	270120	270512	393	394968
zuo1_peak_71	II	278462	278898	437	335432
zuo1_peak_72	II	300174	301289	1116	621618
zuo1_peak_73	II	304775	305110	336	185347
zuo1_peak_74	II	312022	312282	261	198989
zuo1_peak_75	II	326721	327079	359	177208
zuo1_peak_76	II	332957	333376	420	24858
zuo1_peak_77	II	333650	334175	526	237879
zuo1_peak_78	II	347450	347788	339	219881
zuo1_peak_79	II	372111	372529	419	607603
zuo1_peak_80	II	373492	375695	2204	260693
zuo1_peak_81	II	376960	377454	495	209117
zuo1_peak_82	II	378020	378473	454	176505
zuo1_peak_83	II	393456	393732	277	201924
zuo1_peak_84	II	394417	395782	1366	39785
zuo1_peak_85	II	397559	397982	424	210345
zuo1_peak_86	II	405768	406141	374	348809
zuo1_peak_87	II	413775	414212	438	176222
zuo1_peak_88	II	414435	415168	734	213531
zuo1_peak_89	II	415377	415647	271	224763
zuo1_peak_90	II	421379	421802	424	200839
zuo1_peak_91	II	429920	430264	345	205903
zuo1_peak_92	II	444170	444447	278	192344
zuo1_peak_93	II	455530	456189	660	317717
zuo1_peak_94	II	477571	479390	1820	469388
zuo1_peak_95	II	490447	490951	505	760197
zuo1_peak_96	II	530488	530872	385	269908
zuo1_peak_97	II	556271	556653	383	193581
zuo1_peak_98	II	557847	558191	345	22939
zuo1_peak_99	II	563699	564156	458	272166
zuo1_peak_100	II	578964	579507	544	210293
zuo1_peak_101	II	591439	592744	1306	239265
zuo1_peak_102	II	604581	605618	1038	298599
zuo1_peak_103	II	605899	606234	336	371457
zuo1_peak_104	II	606345	607317	973	27272
zuo1_peak_105	II	612391	613888	1498	232109
zuo1_peak_106	II	644078	644428	351	21638
zuo1_peak_107	II	650730	651189	460	503555
zuo1_peak_108	II	651415	651765	351	441675
zuo1_peak_109	II	652601	652894	294	250072
zuo1_peak_110	II	661598	661858	261	199026
zuo1_peak_111	II	680236	681374	1139	367012
zuo1_peak_112	II	681506	681959	454	23219
zuo1_peak_113	II	682167	682717	551	283339
zuo1_peak_114	II	701056	701317	262	243009
zuo1_peak_115	II	702595	703734	1140	513054
zuo1_peak_116	II	812856	813184	329	438895
zuo1_peak_117	III	1	712	712	1166248
zuo1_peak_118	III	10164	10424	261	188662
zuo1_peak_119	III	47812	48137	326	235322
zuo1_peak_120	III	49961	50256	296	324275
zuo1_peak_121	III	50570	51563	994	403524
zuo1_peak_122	III	52070	52406	337	32404
zuo1_peak_123	III	53835	54116	282	267404
zuo1_peak_124	III	58434	58743	310	322534
zuo1_peak_125	III	59071	59430	360	236872
zuo1_peak_126	III	61966	62580	615	385442
zuo1_peak_127	III	73446	73775	330	278658
zuo1_peak_128	III	78266	78529	264	215276
zuo1_peak_129	III	82480	83052	573	187061
zuo1_peak_130	III	84319	84579	261	170861
zuo1_peak_131	III	86942	87295	354	206301
zuo1_peak_132	III	89057	89462	406	234632
zuo1_peak_133	III	89589	91091	1503	263736
zuo1_peak_134	III	91915	92238	324	178057
zuo1_peak_135	III	102875	103373	499	764585
zuo1_peak_136	III	104574	104986	413	242007
zuo1_peak_137	III	105274	105575	302	250586
zuo1_peak_138	III	106124	106532	409	516614
zuo1_peak_139	III	107222	107515	294	192617
zuo1_peak_140	III	123397	123823	427	661941
zuo1_peak_141	III	127626	127957	332	215732
zuo1_peak_142	III	133396	133678	283	226729
zuo1_peak_143	III	137751	139028	1278	362501
zuo1_peak_144	III	142670	142941	272	202728
zuo1_peak_145	III	168278	168842	565	215368
zuo1_peak_146	III	169201	169613	413	222017
zuo1_peak_147	III	170415	170677	263	189048
zuo1_peak_148	III	177466	177867	402	32167
zuo1_peak_149	III	208738	209221	484	368401
zuo1_peak_150	III	209867	210525	659	577294
zuo1_peak_151	III	210707	211551	845	683204
zuo1_peak_152	III	211740	212634	895	849517
zuo1_peak_153	III	213026	213436	411	56954
zuo1_peak_154	III	214188	214807	620	615996
zuo1_peak_155	III	215189	215514	326	249874
zuo1_peak_156	III	223492	224245	754	5341
zuo1_peak_157	III	226227	227170	944	374891
zuo1_peak_158	III	227856	228157	302	266758
zuo1_peak_159	III	238112	238513	402	38387
zuo1_peak_160	III	247017	247277	261	233322
zuo1_peak_161	III	247427	247745	319	264721
zuo1_peak_162	III	249294	249666	373	358605
zuo1_peak_163	III	251172	251477	306	239946
zuo1_peak_164	III	251862	252517	656	723451
zuo1_peak_165	III	253289	253637	349	347883
zuo1_peak_166	III	261597	262283	687	572854
zuo1_peak_167	III	265385	265648	264	204322
zuo1_peak_168	III	266309	266744	436	491299
zuo1_peak_169	III	282428	282715	288	211647
zuo1_peak_170	III	295322	295812	491	263305
zuo1_peak_171	III	316316	316620	305	906717
zuo1_peak_172	IV	1	359	359	1024021
zuo1_peak_173	IV	36896	37186	291	266076
zuo1_peak_174	IV	44279	46243	1965	319314
zuo1_peak_175	IV	51346	51702	357	205017
zuo1_peak_176	IV	60814	61296	483	319966
zuo1_peak_177	IV	62104	62907	804	422037
zuo1_peak_178	IV	63403	63783	381	404047
zuo1_peak_179	IV	110251	110679	429	333423
zuo1_peak_180	IV	117901	118704	804	23515
zuo1_peak_181	IV	129192	130427	1236	320998
zuo1_peak_182	IV	147642	148009	368	466454
zuo1_peak_183	IV	198912	199296	385	296169
zuo1_peak_184	IV	200094	200549	456	421901
zuo1_peak_185	IV	205805	206084	280	216579
zuo1_peak_186	IV	209331	209711	381	191476
zuo1_peak_187	IV	217604	218271	668	192617
zuo1_peak_188	IV	221286	221782	497	190371
zuo1_peak_189	IV	229843	230763	921	404825
zuo1_peak_190	IV	235839	236099	261	203088
zuo1_peak_191	IV	301860	302165	306	22855
zuo1_peak_192	IV	306136	306620	485	217295
zuo1_peak_193	IV	306969	307274	306	189609
zuo1_peak_194	IV	308783	310097	1315	351667
zuo1_peak_195	IV	322635	323296	662	278204
zuo1_peak_196	IV	331149	331533	385	22256
zuo1_peak_197	IV	332203	332498	296	232343
zuo1_peak_198	IV	355296	356905	1610	329573
zuo1_peak_199	IV	410268	410591	324	237533
zuo1_peak_200	IV	411291	411682	392	533984
zuo1_peak_201	IV	427209	427934	726	1405694
zuo1_peak_202	IV	449579	450001	423	235072
zuo1_peak_203	IV	456737	457064	328	183927
zuo1_peak_204	IV	461002	461313	312	304685
zuo1_peak_205	IV	471871	472982	1112	568842
zuo1_peak_206	IV	488522	489041	520	294027
zuo1_peak_207	IV	491555	491945	391	232073
zuo1_peak_208	IV	492121	492392	272	206344
zuo1_peak_209	IV	507945	508582	638	219544
zuo1_peak_210	IV	508752	509664	913	270557
zuo1_peak_211	IV	513436	514098	663	193307
zuo1_peak_212	IV	514394	514898	505	203767
zuo1_peak_213	IV	515005	515265	261	178574
zuo1_peak_214	IV	516942	517205	264	170205
zuo1_peak_215	IV	517316	517576	261	183412
zuo1_peak_216	IV	519429	519895	467	218059
zuo1_peak_217	IV	520743	521084	342	173795
zuo1_peak_218	IV	526240	526718	479	176236
zuo1_peak_219	IV	528963	529409	447	169308
zuo1_peak_220	IV	536717	537016	300	167881
zuo1_peak_221	IV	541242	541589	348	211545
zuo1_peak_222	IV	554944	555299	356	218695
zuo1_peak_223	IV	555471	556329	859	323318
zuo1_peak_224	IV	568749	569125	377	239961
zuo1_peak_225	IV	579585	580798	1214	272016
zuo1_peak_226	IV	600845	601361	517	415317
zuo1_peak_227	IV	601515	601874	360	208875
zuo1_peak_228	IV	619835	620142	308	17464
zuo1_peak_229	IV	635765	636507	743	794515
zuo1_peak_230	IV	645388	648455	3068	285098
zuo1_peak_231	IV	648581	649787	1207	209158
zuo1_peak_232	IV	649859	650464	606	197634
zuo1_peak_233	IV	650547	650967	421	194491
zuo1_peak_234	IV	668133	668733	601	234547
zuo1_peak_235	IV	721009	721326	318	224859
zuo1_peak_236	IV	721753	722016	264	226066
zuo1_peak_237	IV	725931	726553	623	194547
zuo1_peak_238	IV	753036	753340	305	185459
zuo1_peak_239	IV	754372	754762	391	426063
zuo1_peak_240	IV	768459	768966	508	226538
zuo1_peak_241	IV	769120	769468	349	353209
zuo1_peak_242	IV	769576	770046	471	575618
zuo1_peak_243	IV	773042	773415	374	236148
zuo1_peak_244	IV	802605	803233	629	239329
zuo1_peak_245	IV	806185	806549	365	305472
zuo1_peak_246	IV	810107	810396	290	199695
zuo1_peak_247	IV	812638	812935	298	200469
zuo1_peak_248	IV	835841	836149	309	247105
zuo1_peak_249	IV	836458	837039	582	60317
zuo1_peak_250	IV	837393	837849	457	176269
zuo1_peak_251	IV	843133	843422	290	16976
zuo1_peak_252	IV	866569	867091	523	619803
zuo1_peak_253	IV	871901	872176	276	194014
zuo1_peak_254	IV	876120	876421	302	218059
zuo1_peak_255	IV	876623	877070	448	165947
zuo1_peak_256	IV	877192	878095	904	215167
zuo1_peak_257	IV	878294	879122	829	206462
zuo1_peak_258	IV	879229	880032	804	24878
zuo1_peak_259	IV	880164	880895	732	264699
zuo1_peak_260	IV	881058	882602	1545	216357
zuo1_peak_261	IV	882734	883780	1047	198139
zuo1_peak_262	IV	884200	884709	510	261232
zuo1_peak_263	IV	893193	893453	261	169115
zuo1_peak_264	IV	893890	894434	545	720797
zuo1_peak_265	IV	906698	906988	291	189985
zuo1_peak_266	IV	913977	914660	684	252876
zuo1_peak_267	IV	915414	915996	583	196099
zuo1_peak_268	IV	925631	925895	265	217441
zuo1_peak_269	IV	926718	927138	421	244723
zuo1_peak_270	IV	927379	927828	450	619897
zuo1_peak_271	IV	928243	928849	607	213781
zuo1_peak_272	IV	931456	931829	374	302987
zuo1_peak_273	IV	932193	932555	363	309671
zuo1_peak_274	IV	938514	938808	295	174623
zuo1_peak_275	IV	945896	946601	706	246995
zuo1_peak_276	IV	955276	955622	347	333092
zuo1_peak_277	IV	980744	981451	708	220868
zuo1_peak_278	IV	985399	985803	405	239076
zuo1_peak_279	IV	986635	987210	576	172859
zuo1_peak_280	IV	987280	990278	2999	27212
zuo1_peak_281	IV	990509	992969	2461	19566
zuo1_peak_282	IV	1013783	1014104	322	241771
zuo1_peak_283	IV	1017098	1017363	266	191295
zuo1_peak_284	IV	1020456	1020842	387	187523
zuo1_peak_285	IV	1078668	1078974	307	179357
zuo1_peak_286	IV	1096216	1097018	803	190095
zuo1_peak_287	IV	1097175	1097861	687	200638
zuo1_peak_288	IV	1098074	1099845	1772	244531
zuo1_peak_289	IV	1099932	1101068	1137	267334
zuo1_peak_290	IV	1101149	1101731	583	199427
zuo1_peak_291	IV	1120272	1120554	283	210285
zuo1_peak_292	IV	1121020	1121576	557	212287
zuo1_peak_293	IV	1150755	1151072	318	261628
zuo1_peak_294	IV	1151175	1151463	289	260607
zuo1_peak_295	IV	1162919	1163209	291	196954
zuo1_peak_296	IV	1163550	1163867	318	22221
zuo1_peak_297	IV	1175284	1176103	820	277291
zuo1_peak_298	IV	1201607	1201996	390	286341
zuo1_peak_299	IV	1207688	1208638	951	228573
zuo1_peak_300	IV	1208936	1211829	2894	279882
zuo1_peak_301	IV	1236536	1236854	319	25314
zuo1_peak_302	IV	1237118	1238200	1083	314926
zuo1_peak_303	IV	1239462	1240180	719	692547
zuo1_peak_304	IV	1242252	1242569	318	23716
zuo1_peak_305	IV	1243322	1246078	2757	33629
zuo1_peak_306	IV	1250962	1251647	686	966011
zuo1_peak_307	IV	1256931	1257343	413	21978
zuo1_peak_308	IV	1270110	1270674	565	205439
zuo1_peak_309	IV	1278086	1278414	329	310172
zuo1_peak_310	IV	1278582	1279491	910	858435
zuo1_peak_311	IV	1301761	1302194	434	220524
zuo1_peak_312	IV	1302346	1302606	261	216941
zuo1_peak_313	IV	1305361	1305779	419	211602
zuo1_peak_314	IV	1307618	1308599	982	327637
zuo1_peak_315	IV	1322416	1322677	262	209835
zuo1_peak_316	IV	1324427	1325012	586	315193
zuo1_peak_317	IV	1328830	1330765	1936	12004
zuo1_peak_318	IV	1334881	1335186	306	284367
zuo1_peak_319	IV	1352358	1353160	803	256675
zuo1_peak_320	IV	1354874	1355401	528	247246
zuo1_peak_321	IV	1360103	1360853	751	246317
zuo1_peak_322	IV	1379705	1379969	265	187112
zuo1_peak_323	IV	1401987	1402376	390	171855
zuo1_peak_324	IV	1402574	1403324	751	230025
zuo1_peak_325	IV	1410348	1410969	622	66391
zuo1_peak_326	IV	1419629	1419907	279	217522
zuo1_peak_327	IV	1423435	1423843	409	189426
zuo1_peak_328	IV	1429251	1429786	536	376606
zuo1_peak_329	IV	1430062	1430389	328	219865
zuo1_peak_330	IV	1450073	1450699	627	210595
zuo1_peak_331	IV	1453503	1453821	319	31252
zuo1_peak_332	IV	1461593	1462185	593	311427
zuo1_peak_333	IV	1467020	1467666	647	190258
zuo1_peak_334	IV	1467812	1468184	373	198492
zuo1_peak_335	IV	1489054	1489880	827	797943
zuo1_peak_336	IV	1490084	1490469	386	378603
zuo1_peak_337	IV	1503800	1504172	373	408623
zuo1_peak_338	IV	1504342	1504796	455	277387
zuo1_peak_339	IV	1525019	1525699	681	909433
zuo1_peak_340	IV	1525827	1527956	2130	32387
zuo1_peak_341	IV	1528139	1531914	3776	588539
zuo1_peak_342	IX	1	1115	1115	1007687
zuo1_peak_343	IX	1229	2616	1388	27694
zuo1_peak_344	IX	2911	4335	1425	277559
zuo1_peak_345	IX	4511	5273	763	194223
zuo1_peak_346	IX	6153	6511	359	242799
zuo1_peak_347	IX	6865	7126	262	201933
zuo1_peak_348	IX	8841	9139	299	224012
zuo1_peak_349	IX	23586	27282	3697	552414
zuo1_peak_350	IX	27626	28488	863	215431
zuo1_peak_351	IX	40414	40735	322	284612
zuo1_peak_352	IX	44060	44340	281	293975
zuo1_peak_353	IX	49414	49749	336	418449
zuo1_peak_354	IX	53139	53787	649	849056
zuo1_peak_355	IX	53893	55039	1147	1007856
zuo1_peak_356	IX	55270	55939	670	612307
zuo1_peak_357	IX	68822	69604	783	224797
zuo1_peak_358	IX	80057	80468	412	216417
zuo1_peak_359	IX	84338	84683	346	257956
zuo1_peak_360	IX	98220	98982	763	211887
zuo1_peak_361	IX	128240	129138	899	61607
zuo1_peak_362	IX	146854	147237	384	360174
zuo1_peak_363	IX	159618	160157	540	337661
zuo1_peak_364	IX	174859	175238	380	209961
zuo1_peak_365	IX	176789	177271	483	465997
zuo1_peak_366	IX	183314	183618	305	289175
zuo1_peak_367	IX	197087	197772	686	1892
zuo1_peak_368	IX	205330	205963	634	168154
zuo1_peak_369	IX	206937	207302	366	330919
zuo1_peak_370	IX	210438	210825	388	20688
zuo1_peak_371	IX	231433	232053	621	212279
zuo1_peak_372	IX	244668	244989	322	3352
zuo1_peak_373	IX	248706	249401	696	313081
zuo1_peak_374	IX	253063	253401	339	306974
zuo1_peak_375	IX	255167	256244	1078	329917
zuo1_peak_376	IX	257191	257451	261	197851
zuo1_peak_377	IX	266622	267844	1223	56215
zuo1_peak_378	IX	269124	269500	377	329963
zuo1_peak_379	IX	288230	288490	261	196562
zuo1_peak_380	IX	295739	296029	291	196434
zuo1_peak_381	IX	298507	298864	358	247951
zuo1_peak_382	IX	300084	300571	488	25217
zuo1_peak_383	IX	309427	309772	346	227132
zuo1_peak_384	IX	311175	311751	577	327783
zuo1_peak_385	IX	316404	316665	262	234763
zuo1_peak_386	IX	316842	318203	1362	286373
zuo1_peak_387	IX	324151	324411	261	191376
zuo1_peak_388	IX	325643	325957	315	227063
zuo1_peak_389	IX	334008	334586	579	650154
zuo1_peak_390	IX	336248	336582	335	245264
zuo1_peak_391	IX	362183	362457	275	238386
zuo1_peak_392	IX	365571	366391	821	717506
zuo1_peak_393	IX	382564	383063	500	449405
zuo1_peak_394	IX	390999	392864	1866	765471
zuo1_peak_395	IX	422046	422631	586	284966
zuo1_peak_396	IX	439497	439888	392	1039809
zuo1_peak_397	Mito	1230	1626	397	399108
zuo1_peak_398	Mito	4733	5028	296	301127
zuo1_peak_399	Mito	5611	6347	737	357007
zuo1_peak_400	Mito	7547	8103	557	239247
zuo1_peak_401	Mito	8490	9050	561	592145
zuo1_peak_402	Mito	11593	11920	328	246315
zuo1_peak_403	Mito	13385	13759	375	243132
zuo1_peak_404	Mito	14687	15646	960	29379
zuo1_peak_405	Mito	19159	19841	683	337963
zuo1_peak_406	Mito	21587	21949	363	260417
zuo1_peak_407	Mito	24286	24731	446	211585
zuo1_peak_408	Mito	25160	25541	382	274903
zuo1_peak_409	Mito	25622	25948	327	220368
zuo1_peak_410	Mito	27029	27505	477	327998
zuo1_peak_411	Mito	31546	31885	340	229106
zuo1_peak_412	Mito	32128	32426	299	474857
zuo1_peak_413	Mito	34256	34603	348	213945
zuo1_peak_414	Mito	35498	36265	768	188157
zuo1_peak_415	Mito	37105	37371	267	22251
zuo1_peak_416	Mito	37900	40614	2715	468082
zuo1_peak_417	Mito	41154	41552	399	177589
zuo1_peak_418	Mito	41844	42711	868	281895
zuo1_peak_419	Mito	44495	44851	357	219311
zuo1_peak_420	Mito	45510	46306	797	240513
zuo1_peak_421	Mito	47145	47451	307	27182
zuo1_peak_422	Mito	48659	48962	304	333425
zuo1_peak_423	Mito	50585	50954	370	377678
zuo1_peak_424	Mito	51223	51711	489	27216
zuo1_peak_425	Mito	53091	53358	268	301867
zuo1_peak_426	Mito	53568	54234	667	200638
zuo1_peak_427	Mito	55143	55405	263	230768
zuo1_peak_428	Mito	57955	59297	1343	3756
zuo1_peak_429	Mito	59605	60312	708	210848
zuo1_peak_430	Mito	61081	61857	777	366959
zuo1_peak_431	Mito	62737	63033	297	31312
zuo1_peak_432	Mito	63139	63714	576	312246
zuo1_peak_433	Mito	64111	64613	503	246839
zuo1_peak_434	Mito	64683	65670	988	269698
zuo1_peak_435	Mito	66527	66818	292	247952
zuo1_peak_436	Mito	68296	68729	434	270728
zuo1_peak_437	Mito	69490	69816	327	324173
zuo1_peak_438	Mito	70355	70658	304	299637
zuo1_peak_439	Mito	71117	71626	510	255605
zuo1_peak_440	Mito	72483	72749	267	236588
zuo1_peak_441	Mito	73660	74135	476	182165
zuo1_peak_442	Mito	75064	75573	510	25024
zuo1_peak_443	Mito	80616	81066	451	339719
zuo1_peak_444	Mito	81719	82511	793	454161
zuo1_peak_445	Mito	83243	83519	277	286572
zuo1_peak_446	Mito	84008	84390	383	34287
zuo1_peak_447	Mito	84917	85779	863	464778
zuo1_peak_448	V	1	1318	1318	483299
zuo1_peak_449	V	1441	2296	856	266965
zuo1_peak_450	V	2695	4066	1372	243487
zuo1_peak_451	V	4643	5158	516	191303
zuo1_peak_452	V	5396	6012	617	225233
zuo1_peak_453	V	31807	32160	354	19574
zuo1_peak_454	V	40405	40722	318	255938
zuo1_peak_455	V	41280	41583	304	238723
zuo1_peak_456	V	42431	42728	298	287811
zuo1_peak_457	V	43297	43573	277	260771
zuo1_peak_458	V	52660	53105	446	263487
zuo1_peak_459	V	61098	61905	808	279542
zuo1_peak_460	V	67248	67735	488	179459
zuo1_peak_461	V	67831	68804	974	331373
zuo1_peak_462	V	69037	69389	353	472829
zuo1_peak_463	V	78447	79336	890	200192
zuo1_peak_464	V	81717	82470	754	658371
zuo1_peak_465	V	83503	84137	635	271658
zuo1_peak_466	V	85129	86818	1690	533922
zuo1_peak_467	V	117585	118402	818	566575
zuo1_peak_468	V	123129	123527	399	481479
zuo1_peak_469	V	130657	130969	313	256021
zuo1_peak_470	V	135248	135840	593	260659
zuo1_peak_471	V	138377	140344	1968	313643
zuo1_peak_472	V	175482	175965	484	52853
zuo1_peak_473	V	190572	190900	329	242059
zuo1_peak_474	V	191899	192646	748	599304
zuo1_peak_475	V	193149	193885	737	68659
zuo1_peak_476	V	193980	194332	353	334424
zuo1_peak_477	V	195253	195568	316	201834
zuo1_peak_478	V	197895	198189	295	181797
zuo1_peak_479	V	207167	207595	429	271876
zuo1_peak_480	V	266420	267488	1069	217825
zuo1_peak_481	V	269139	269419	281	23915
zuo1_peak_482	V	288283	288584	302	198755
zuo1_peak_483	V	300412	301265	854	21522
zuo1_peak_484	V	301690	302036	347	18298
zuo1_peak_485	V	304566	305398	833	313286
zuo1_peak_486	V	306836	307327	492	183284
zuo1_peak_487	V	308271	308709	439	18691
zuo1_peak_488	V	311882	312415	534	266193
zuo1_peak_489	V	322514	322793	280	188814
zuo1_peak_490	V	326585	326965	381	4087
zuo1_peak_491	V	334355	335267	913	481219
zuo1_peak_492	V	335429	336592	1164	836933
zuo1_peak_493	V	339461	339829	369	239375
zuo1_peak_494	V	339906	340466	561	214922
zuo1_peak_495	V	340537	341527	991	219312
zuo1_peak_496	V	350007	350267	261	221015
zuo1_peak_497	V	351255	351517	263	167572
zuo1_peak_498	V	354872	355403	532	176216
zuo1_peak_499	V	362365	362658	294	257278
zuo1_peak_500	V	362780	363990	1211	255402
zuo1_peak_501	V	366235	366621	387	443318
zuo1_peak_502	V	367600	368032	433	187251
zuo1_peak_503	V	394296	394598	303	316785
zuo1_peak_504	V	396373	397178	806	399033
zuo1_peak_505	V	397377	397931	555	201128
zuo1_peak_506	V	401319	401862	544	174501
zuo1_peak_507	V	406348	406960	613	240598
zuo1_peak_508	V	407181	407522	342	219312
zuo1_peak_509	V	408404	408728	325	17393
zuo1_peak_510	V	423670	424439	770	201857
zuo1_peak_511	V	424857	425117	261	187903
zuo1_peak_512	V	431029	431702	674	342654
zuo1_peak_513	V	434131	434928	798	192518
zuo1_peak_514	V	435694	436285	592	227484
zuo1_peak_515	V	441834	442844	1011	123269
zuo1_peak_516	V	442949	444084	1136	245868
zuo1_peak_517	V	444165	448495	4331	285739
zuo1_peak_518	V	448687	449307	621	188447
zuo1_peak_519	V	457289	457566	278	240221
zuo1_peak_520	V	461806	462207	402	484107
zuo1_peak_521	V	463057	463790	734	537045
zuo1_peak_522	V	472852	475531	2680	711603
zuo1_peak_523	V	483225	483675	451	359399
zuo1_peak_524	V	487826	488191	366	202436
zuo1_peak_525	V	492182	492858	677	244089
zuo1_peak_526	V	492964	493249	286	156311
zuo1_peak_527	V	493574	494104	531	250166
zuo1_peak_528	V	494218	494771	554	218902
zuo1_peak_529	V	495232	496131	900	20688
zuo1_peak_530	V	496234	496988	755	210771
zuo1_peak_531	V	497190	497469	280	180085
zuo1_peak_532	V	497608	498021	414	198765
zuo1_peak_533	V	511431	511824	394	206221
zuo1_peak_534	V	545893	546155	263	192684
zuo1_peak_535	V	551132	551432	301	219881
zuo1_peak_536	V	570095	570428	334	343319
zuo1_peak_537	V	570797	571402	606	250622
zuo1_peak_538	V	572438	572772	335	187481
zuo1_peak_539	V	572995	574372	1378	23988
zuo1_peak_540	V	574555	576874	2320	552562
zuo1_peak_541	VI	1	1587	1587	401964
zuo1_peak_542	VI	1773	4316	2544	315827
zuo1_peak_543	VI	4440	5028	589	1194793
zuo1_peak_544	VI	24878	25216	339	394672
zuo1_peak_545	VI	56599	56911	313	270159
zuo1_peak_546	VI	75243	75908	666	776325
zuo1_peak_547	VI	76293	77142	850	276445
zuo1_peak_548	VI	82934	84196	1263	255535
zuo1_peak_549	VI	96277	96542	266	183405
zuo1_peak_550	VI	96647	97359	713	761153
zuo1_peak_551	VI	105573	106034	462	675314
zuo1_peak_552	VI	115251	115646	396	416614
zuo1_peak_553	VI	131047	131308	262	17285
zuo1_peak_554	VI	137353	138222	870	190008
zuo1_peak_555	VI	140026	140420	395	208869
zuo1_peak_556	VI	142249	142568	320	2171
zuo1_peak_557	VI	142656	143299	644	19764
zuo1_peak_558	VI	143477	143927	451	210867
zuo1_peak_559	VI	148362	148862	501	234127
zuo1_peak_560	VI	154377	154812	436	219743
zuo1_peak_561	VI	157836	158163	328	262758
zuo1_peak_562	VI	167343	167752	410	26123
zuo1_peak_563	VI	180719	181139	421	197494
zuo1_peak_564	VI	181545	181810	266	185605
zuo1_peak_565	VI	182395	182880	486	465399
zuo1_peak_566	VI	183119	184137	1019	458811
zuo1_peak_567	VI	204820	205107	288	236993
zuo1_peak_568	VI	210375	210838	464	273934
zuo1_peak_569	VI	211198	211489	292	19722
zuo1_peak_570	VI	220539	221157	619	291092
zuo1_peak_571	VI	222001	222420	420	627128
zuo1_peak_572	VI	223119	223460	342	269019
zuo1_peak_573	VI	224768	225891	1124	1049474
zuo1_peak_574	VI	226586	226929	344	264344
zuo1_peak_575	VI	227071	227769	699	1112256
zuo1_peak_576	VI	250783	251280	498	840605
zuo1_peak_577	VI	269846	270161	316	767917
zuo1_peak_578	VII	55429	55954	526	195443
zuo1_peak_579	VII	56945	57282	338	244664
zuo1_peak_580	VII	60784	61071	288	218693
zuo1_peak_581	VII	73710	74172	463	216074
zuo1_peak_582	VII	87030	87329	300	269046
zuo1_peak_583	VII	91849	92204	356	32025
zuo1_peak_584	VII	115372	115649	278	189677
zuo1_peak_585	VII	123608	124157	550	261363
zuo1_peak_586	VII	132216	132697	482	215015
zuo1_peak_587	VII	143026	143286	261	204143
zuo1_peak_588	VII	148286	148887	602	237582
zuo1_peak_589	VII	158764	159119	356	432987
zuo1_peak_590	VII	171097	171360	264	23404
zuo1_peak_591	VII	191187	191482	296	223212
zuo1_peak_592	VII	198208	198507	300	216073
zuo1_peak_593	VII	205354	205721	368	198335
zuo1_peak_594	VII	218443	218703	261	201996
zuo1_peak_595	VII	220966	221236	271	215011
zuo1_peak_596	VII	226530	226903	374	309204
zuo1_peak_597	VII	252495	252860	366	197669
zuo1_peak_598	VII	254657	255350	694	239056
zuo1_peak_599	VII	271294	272186	893	698292
zuo1_peak_600	VII	272563	273208	646	344917
zuo1_peak_601	VII	277672	278963	1292	262712
zuo1_peak_602	VII	279298	279566	269	195119
zuo1_peak_603	VII	279675	280336	662	731775
zuo1_peak_604	VII	287298	287657	360	283375
zuo1_peak_605	VII	310884	312313	1430	3312
zuo1_peak_606	VII	319326	320023	698	253161
zuo1_peak_607	VII	328322	328997	676	250979
zuo1_peak_608	VII	364119	364806	688	214296
zuo1_peak_609	VII	364960	365996	1037	242054
zuo1_peak_610	VII	366289	366556	268	210857
zuo1_peak_611	VII	371234	371596	363	359553
zuo1_peak_612	VII	383892	384972	1081	724274
zuo1_peak_613	VII	398837	399177	341	163587
zuo1_peak_614	VII	401589	401970	382	207806
zuo1_peak_615	VII	405161	405582	422	189274
zuo1_peak_616	VII	413243	413503	261	247452
zuo1_peak_617	VII	423008	423330	323	256424
zuo1_peak_618	VII	437423	438121	699	229741
zuo1_peak_619	VII	439123	439677	555	191889
zuo1_peak_620	VII	440515	440995	481	330943
zuo1_peak_621	VII	449070	449634	565	48624
zuo1_peak_622	VII	451576	452231	656	540506
zuo1_peak_623	VII	476233	476493	261	200911
zuo1_peak_624	VII	476569	478303	1735	223896
zuo1_peak_625	VII	479147	482941	3795	536055
zuo1_peak_626	VII	496831	497114	284	287813
zuo1_peak_627	VII	515909	516496	588	333656
zuo1_peak_628	VII	528533	528829	297	302587
zuo1_peak_629	VII	535196	537843	2648	226066
zuo1_peak_630	VII	538068	540494	2427	242289
zuo1_peak_631	VII	541298	542030	733	234972
zuo1_peak_632	VII	544404	544773	370	212686
zuo1_peak_633	VII	545376	545836	461	246193
zuo1_peak_634	VII	547082	547596	515	344448
zuo1_peak_635	VII	555758	556286	529	248444
zuo1_peak_636	VII	561538	564824	3287	298471
zuo1_peak_637	VII	564957	565397	441	186755
zuo1_peak_638	VII	565658	566302	645	195625
zuo1_peak_639	VII	566435	567286	852	184813
zuo1_peak_640	VII	567498	567796	299	17546
zuo1_peak_641	VII	568730	569557	828	188827
zuo1_peak_642	VII	569659	569942	284	189074
zuo1_peak_643	VII	570048	570440	393	259861
zuo1_peak_644	VII	592570	593014	445	278553
zuo1_peak_645	VII	598086	598768	683	473545
zuo1_peak_646	VII	599729	600964	1236	208278
zuo1_peak_647	VII	609505	610151	647	412237
zuo1_peak_648	VII	610773	611480	708	20609
zuo1_peak_649	VII	625054	625683	630	852527
zuo1_peak_650	VII	634584	634884	301	171097
zuo1_peak_651	VII	640898	641270	373	394943
zuo1_peak_652	VII	648220	648625	406	224493
zuo1_peak_653	VII	654044	654371	328	225217
zuo1_peak_654	VII	658842	659102	261	176024
zuo1_peak_655	VII	661658	662091	434	325519
zuo1_peak_656	VII	663293	663611	319	244196
zuo1_peak_657	VII	697087	697366	280	270066
zuo1_peak_658	VII	700501	701122	622	28454
zuo1_peak_659	VII	707082	707507	426	198882
zuo1_peak_660	VII	708897	709204	308	279174
zuo1_peak_661	VII	726583	726942	360	443422
zuo1_peak_662	VII	727065	727332	268	217282
zuo1_peak_663	VII	727850	728132	283	219849
zuo1_peak_664	VII	731046	731315	270	227118
zuo1_peak_665	VII	738896	739233	338	193341
zuo1_peak_666	VII	752656	752924	269	224829
zuo1_peak_667	VII	762722	763117	396	386219
zuo1_peak_668	VII	766086	766519	434	453604
zuo1_peak_669	VII	774204	774495	292	252162
zuo1_peak_670	VII	779336	779829	494	296151
zuo1_peak_671	VII	782205	782536	332	197935
zuo1_peak_672	VII	787203	787795	593	217696
zuo1_peak_673	VII	788233	788599	367	408738
zuo1_peak_674	VII	794090	794400	311	192591
zuo1_peak_675	VII	798602	799207	606	192308
zuo1_peak_676	VII	799528	799922	395	169686
zuo1_peak_677	VII	801470	801814	345	175241
zuo1_peak_678	VII	806228	807571	1344	812265
zuo1_peak_679	VII	808856	809290	435	189776
zuo1_peak_680	VII	813705	814072	368	159925
zuo1_peak_681	VII	815686	816086	401	2369
zuo1_peak_682	VII	816595	817352	758	202295
zuo1_peak_683	VII	817435	817703	269	166105
zuo1_peak_684	VII	818540	819638	1099	262311
zuo1_peak_685	VII	819875	823684	3810	208461
zuo1_peak_686	VII	826060	826320	261	183702
zuo1_peak_687	VII	826519	826944	426	201832
zuo1_peak_688	VII	828565	828915	351	308833
zuo1_peak_689	VII	845537	845895	359	184738
zuo1_peak_690	VII	847110	847624	515	17476
zuo1_peak_691	VII	851030	851448	419	495246
zuo1_peak_692	VII	856716	857085	370	38744
zuo1_peak_693	VII	857257	857598	342	243693
zuo1_peak_694	VII	866958	867287	330	183677
zuo1_peak_695	VII	876098	876686	589	271095
zuo1_peak_696	VII	877059	877663	605	205413
zuo1_peak_697	VII	882284	883897	1614	883428
zuo1_peak_698	VII	905310	905757	448	501875
zuo1_peak_699	VII	920063	920424	362	252678
zuo1_peak_700	VII	920695	920965	271	21718
zuo1_peak_701	VII	923280	923587	308	209314
zuo1_peak_702	VII	930896	931175	280	231744
zuo1_peak_703	VII	955550	955838	289	193073
zuo1_peak_704	VII	960110	961658	1549	362625
zuo1_peak_705	VII	970642	971213	572	200898
zuo1_peak_706	VII	972159	972797	639	240779
zuo1_peak_707	VII	973005	973325	321	261665
zuo1_peak_708	VII	987096	987528	433	283607
zuo1_peak_709	VII	998218	998632	415	18001
zuo1_peak_710	VII	1001176	1001779	604	2976
zuo1_peak_711	VII	1019302	1019669	368	180737
zuo1_peak_712	VII	1026309	1026652	344	305108
zuo1_peak_713	VII	1049415	1049921	507	727976
zuo1_peak_714	VII	1053640	1054093	454	17454
zuo1_peak_715	VII	1057270	1057849	580	225244
zuo1_peak_716	VII	1062113	1062497	385	189096
zuo1_peak_717	VII	1084173	1084526	354	371952
zuo1_peak_718	VII	1084789	1085540	752	220584
zuo1_peak_719	VII	1085884	1086200	317	200793
zuo1_peak_720	VII	1086578	1088472	1895	318535
zuo1_peak_721	VII	1088725	1090940	2216	511576
zuo1_peak_722	VIII	1	1492	1492	542016
zuo1_peak_723	VIII	1665	2057	393	199934
zuo1_peak_724	VIII	2515	3628	1114	246747
zuo1_peak_725	VIII	3733	4033	301	171327
zuo1_peak_726	VIII	4124	4470	347	161912
zuo1_peak_727	VIII	4537	4933	397	24954
zuo1_peak_728	VIII	23153	23422	270	231241
zuo1_peak_729	VIII	33469	33822	354	409392
zuo1_peak_730	VIII	34343	35882	1540	318624
zuo1_peak_731	VIII	36720	37057	338	225439
zuo1_peak_732	VIII	55290	55817	528	647575
zuo1_peak_733	VIII	62577	62911	335	281541
zuo1_peak_734	VIII	66281	67019	739	345674
zuo1_peak_735	VIII	75544	76085	542	264992
zuo1_peak_736	VIII	104738	105294	557	257338
zuo1_peak_737	VIII	105393	105800	408	234568
zuo1_peak_738	VIII	120318	121546	1229	239772
zuo1_peak_739	VIII	123001	123430	430	580347
zuo1_peak_740	VIII	126555	127443	889	238914
zuo1_peak_741	VIII	127589	127851	263	191347
zuo1_peak_742	VIII	133746	134091	346	24858
zuo1_peak_743	VIII	134185	134500	316	209158
zuo1_peak_744	VIII	146134	146463	330	211545
zuo1_peak_745	VIII	147558	147977	420	230423
zuo1_peak_746	VIII	148074	148568	495	290367
zuo1_peak_747	VIII	148760	149045	286	258141
zuo1_peak_748	VIII	159833	160157	325	255226
zuo1_peak_749	VIII	175577	176467	891	725244
zuo1_peak_750	VIII	177033	177363	331	388598
zuo1_peak_751	VIII	187067	187380	314	264353
zuo1_peak_752	VIII	188754	189018	265	232651
zuo1_peak_753	VIII	189089	189759	671	731446
zuo1_peak_754	VIII	190953	191356	404	325145
zuo1_peak_755	VIII	212132	216341	4210	472665
zuo1_peak_756	VIII	235286	235758	473	173901
zuo1_peak_757	VIII	237696	238121	426	293862
zuo1_peak_758	VIII	243774	244139	366	224081
zuo1_peak_759	VIII	259216	259540	325	234017
zuo1_peak_760	VIII	282541	283057	517	902908
zuo1_peak_761	VIII	291592	291864	273	208345
zuo1_peak_762	VIII	304415	304763	349	166644
zuo1_peak_763	VIII	307811	308232	422	195172
zuo1_peak_764	VIII	309859	310200	342	168294
zuo1_peak_765	VIII	358345	358693	349	23556
zuo1_peak_766	VIII	363094	363357	264	198365
zuo1_peak_767	VIII	381712	382715	1004	287571
zuo1_peak_768	VIII	382842	383142	301	24543
zuo1_peak_769	VIII	385551	385821	271	172752
zuo1_peak_770	VIII	388706	389046	341	211832
zuo1_peak_771	VIII	411324	411626	303	176216
zuo1_peak_772	VIII	436014	436274	261	174718
zuo1_peak_773	VIII	436701	437020	320	305562
zuo1_peak_774	VIII	440598	440987	390	377404
zuo1_peak_775	VIII	451228	453088	1861	606479
zuo1_peak_776	VIII	475558	475927	370	354301
zuo1_peak_777	VIII	484206	484685	480	60803
zuo1_peak_778	VIII	487757	488022	266	210661
zuo1_peak_779	VIII	493339	493688	350	186535
zuo1_peak_780	VIII	497981	498374	394	261419
zuo1_peak_781	VIII	499481	499867	387	274257
zuo1_peak_782	VIII	504223	505141	919	211737
zuo1_peak_783	VIII	518335	519070	736	216645
zuo1_peak_784	VIII	526564	527051	488	195873
zuo1_peak_785	VIII	541624	541979	356	329851
zuo1_peak_786	VIII	542704	543032	329	257963
zuo1_peak_787	VIII	543669	544014	346	186588
zuo1_peak_788	VIII	544136	546592	2457	292432
zuo1_peak_789	VIII	546822	548506	1685	219047
zuo1_peak_790	VIII	548803	549773	971	20336
zuo1_peak_791	VIII	554034	554415	382	215663
zuo1_peak_792	VIII	556596	557204	609	1127853
zuo1_peak_793	VIII	557396	557768	373	245734
zuo1_peak_794	VIII	557889	558153	265	172033
zuo1_peak_795	VIII	558472	559898	1427	24139
zuo1_peak_796	VIII	560273	562643	2371	97336
zuo1_peak_797	X	1	2748	2748	918524
zuo1_peak_798	X	2895	5632	2738	281055
zuo1_peak_799	X	6131	6491	361	262173
zuo1_peak_800	X	35858	36159	302	251495
zuo1_peak_801	X	41820	42238	419	167075
zuo1_peak_802	X	43596	43890	295	169098
zuo1_peak_803	X	58967	59317	351	246352
zuo1_peak_804	X	73673	74920	1248	549951
zuo1_peak_805	X	75549	76738	1190	342502
zuo1_peak_806	X	90833	91684	852	252846
zuo1_peak_807	X	102095	102356	262	167437
zuo1_peak_808	X	115872	116153	282	247743
zuo1_peak_809	X	120433	123014	2582	7636
zuo1_peak_810	X	136277	136621	345	357239
zuo1_peak_811	X	139088	140129	1042	265374
zuo1_peak_812	X	147583	147969	387	205092
zuo1_peak_813	X	153487	154243	757	209016
zuo1_peak_814	X	156084	156433	350	218835
zuo1_peak_815	X	157358	157618	261	243273
zuo1_peak_816	X	168349	168819	471	170276
zuo1_peak_817	X	172769	173044	276	235522
zuo1_peak_818	X	191984	192401	418	466676
zuo1_peak_819	X	196854	197531	678	243649
zuo1_peak_820	X	203963	204948	986	262072
zuo1_peak_821	X	227735	228322	588	218751
zuo1_peak_822	X	233803	234095	293	168369
zuo1_peak_823	X	237301	237628	328	358727
zuo1_peak_824	X	289883	290628	746	386338
zuo1_peak_825	X	292852	293978	1127	982992
zuo1_peak_826	X	315969	316331	363	361166
zuo1_peak_827	X	332763	333108	346	433945
zuo1_peak_828	X	338713	339090	378	303303
zuo1_peak_829	X	354113	354465	353	235601
zuo1_peak_830	X	355276	355601	326	262072
zuo1_peak_831	X	360275	361042	768	425991
zuo1_peak_832	X	361181	361972	792	577765
zuo1_peak_833	X	374342	374872	531	256921
zuo1_peak_834	X	381952	382315	364	229523
zuo1_peak_835	X	382905	383799	895	193223
zuo1_peak_836	X	390862	391209	348	304058
zuo1_peak_837	X	391743	392190	448	630088
zuo1_peak_838	X	399878	400523	646	110308
zuo1_peak_839	X	401920	402240	321	290659
zuo1_peak_840	X	422704	423128	425	259609
zuo1_peak_841	X	424273	424572	300	230583
zuo1_peak_842	X	436189	436515	327	244736
zuo1_peak_843	X	453233	454528	1296	648745
zuo1_peak_844	X	464562	464986	425	216496
zuo1_peak_845	X	466436	467049	614	660241
zuo1_peak_846	X	467335	467960	626	291398
zuo1_peak_847	X	468510	469008	499	42999
zuo1_peak_848	X	472859	473732	874	183438
zuo1_peak_849	X	473805	477480	3676	278135
zuo1_peak_850	X	477705	478273	569	224496
zuo1_peak_851	X	478434	478852	419	192818
zuo1_peak_852	X	479404	482738	3335	26159
zuo1_peak_853	X	483602	484087	486	199095
zuo1_peak_854	X	520932	521329	398	181613
zuo1_peak_855	X	521648	521923	276	244511
zuo1_peak_856	X	522603	522867	265	21226
zuo1_peak_857	X	523922	524530	609	220278
zuo1_peak_858	X	538388	538771	384	253119
zuo1_peak_859	X	541070	541706	637	201199
zuo1_peak_860	X	542838	543209	372	260789
zuo1_peak_861	X	569796	570189	394	228759
zuo1_peak_862	X	572451	572748	298	201083
zuo1_peak_863	X	577889	578505	617	250327
zuo1_peak_864	X	608287	608930	644	261964
zuo1_peak_865	X	617742	618096	355	316128
zuo1_peak_866	X	622617	622924	308	200911
zuo1_peak_867	X	623000	623395	396	475123
zuo1_peak_868	X	623743	624124	382	207331
zuo1_peak_869	X	638289	638993	705	645131
zuo1_peak_870	X	639333	639686	354	502419
zuo1_peak_871	X	640116	640438	323	288567
zuo1_peak_872	X	647070	647428	359	374919
zuo1_peak_873	X	652028	652663	636	29558
zuo1_peak_874	X	663807	664433	627	284407
zuo1_peak_875	X	701856	702766	911	243601
zuo1_peak_876	X	709125	709434	310	273864
zuo1_peak_877	X	745181	745751	571	1086941
zuo1_peak_878	XI	1	492	492	1118218
zuo1_peak_879	XI	46575	46964	390	269646
zuo1_peak_880	XI	50975	51537	563	20001
zuo1_peak_881	XI	68124	70126	2003	1107589
zuo1_peak_882	XI	74504	74849	346	207337
zuo1_peak_883	XI	82239	82508	270	193735
zuo1_peak_884	XI	84112	84403	292	285057
zuo1_peak_885	XI	94187	94448	262	193645
zuo1_peak_886	XI	95728	96058	331	225838
zuo1_peak_887	XI	98995	100065	1071	491595
zuo1_peak_888	XI	102168	102568	401	189564
zuo1_peak_889	XI	103177	103441	265	188453
zuo1_peak_890	XI	104213	104734	522	198635
zuo1_peak_891	XI	105134	105819	686	204939
zuo1_peak_892	XI	106168	106593	426	191602
zuo1_peak_893	XI	109292	110165	874	292439
zuo1_peak_894	XI	140897	141191	295	236464
zuo1_peak_895	XI	142310	142679	370	240465
zuo1_peak_896	XI	144513	145039	527	40012
zuo1_peak_897	XI	158654	159470	817	228061
zuo1_peak_898	XI	162312	162656	345	281367
zuo1_peak_899	XI	163371	164422	1052	294794
zuo1_peak_900	XI	170795	171058	264	232343
zuo1_peak_901	XI	171281	171621	341	386234
zuo1_peak_902	XI	172243	172645	403	245941
zuo1_peak_903	XI	202620	203179	560	172937
zuo1_peak_904	XI	218081	218525	445	191846
zuo1_peak_905	XI	219704	220162	459	294385
zuo1_peak_906	XI	231256	231710	455	534379
zuo1_peak_907	XI	258545	258925	381	435047
zuo1_peak_908	XI	259177	259794	618	552259
zuo1_peak_909	XI	278239	278999	761	79581
zuo1_peak_910	XI	283472	284432	961	290907
zuo1_peak_911	XI	304100	304496	397	18152
zuo1_peak_912	XI	307992	308419	428	207296
zuo1_peak_913	XI	322458	322834	377	345207
zuo1_peak_914	XI	326041	327515	1475	338515
zuo1_peak_915	XI	334038	334699	662	26152
zuo1_peak_916	XI	338371	338796	426	208661
zuo1_peak_917	XI	368174	368664	491	240413
zuo1_peak_918	XI	368851	369641	791	313849
zuo1_peak_919	XI	380953	381350	398	53187
zuo1_peak_920	XI	382700	383198	499	815502
zuo1_peak_921	XI	432123	432684	562	224175
zuo1_peak_922	XI	440060	440322	263	177227
zuo1_peak_923	XI	450282	450577	296	167638
zuo1_peak_924	XI	458150	459019	870	343599
zuo1_peak_925	XI	463340	463613	274	268439
zuo1_peak_926	XI	500782	501297	516	212627
zuo1_peak_927	XI	513311	513610	300	187751
zuo1_peak_928	XI	515305	515568	264	211134
zuo1_peak_929	XI	517812	518200	389	321999
zuo1_peak_930	XI	519464	520994	1531	1105156
zuo1_peak_931	XI	521134	521505	372	370525
zuo1_peak_932	XI	523654	523926	273	192758
zuo1_peak_933	XI	524314	524971	658	389961
zuo1_peak_934	XI	525302	526669	1368	579821
zuo1_peak_935	XI	526879	527145	267	265138
zuo1_peak_936	XI	528309	528575	267	208613
zuo1_peak_937	XI	555436	555706	271	235285
zuo1_peak_938	XI	555860	556162	303	232614
zuo1_peak_939	XI	566446	567234	789	437995
zuo1_peak_940	XI	574954	575234	281	174752
zuo1_peak_941	XI	578831	579199	369	225873
zuo1_peak_942	XI	612869	613886	1018	598871
zuo1_peak_943	XI	615658	616013	356	424288
zuo1_peak_944	XI	616266	616639	374	236557
zuo1_peak_945	XI	617226	618261	1036	21173
zuo1_peak_946	XI	618464	618744	281	227583
zuo1_peak_947	XI	647479	648033	555	179949
zuo1_peak_948	XI	666355	666816	462	963214
zuo1_peak_949	XII	1	2462	2462	923696
zuo1_peak_950	XII	2684	4320	1637	264502
zuo1_peak_951	XII	4808	5202	395	226312
zuo1_peak_952	XII	5441	9862	4422	955056
zuo1_peak_953	XII	10336	10753	418	254509
zuo1_peak_954	XII	10978	11793	816	1087674
zuo1_peak_955	XII	45856	46254	399	200983
zuo1_peak_956	XII	47775	48480	706	236887
zuo1_peak_957	XII	65788	66059	272	205327
zuo1_peak_958	XII	84114	84410	297	281873
zuo1_peak_959	XII	85777	86038	262	194002
zuo1_peak_960	XII	95161	97236	2076	756027
zuo1_peak_961	XII	99034	99309	276	290514
zuo1_peak_962	XII	108341	108663	323	320618
zuo1_peak_963	XII	124351	124703	353	417767
zuo1_peak_964	XII	128122	128462	341	19818
zuo1_peak_965	XII	198793	199750	958	265626
zuo1_peak_966	XII	201851	202459	609	312023
zuo1_peak_967	XII	214797	215485	689	244356
zuo1_peak_968	XII	216163	216610	448	201114
zuo1_peak_969	XII	216957	217466	510	258936
zuo1_peak_970	XII	217575	220038	2464	239109
zuo1_peak_971	XII	220305	221044	740	221352
zuo1_peak_972	XII	232021	234181	2161	615292
zuo1_peak_973	XII	241841	242184	344	341253
zuo1_peak_974	XII	242356	243789	1434	298585
zuo1_peak_975	XII	252506	253049	544	515557
zuo1_peak_976	XII	253304	253638	335	347741
zuo1_peak_977	XII	254248	254924	677	238208
zuo1_peak_978	XII	258006	258332	327	169188
zuo1_peak_979	XII	260013	260500	488	355153
zuo1_peak_980	XII	262513	262795	283	213229
zuo1_peak_981	XII	263075	263583	509	234001
zuo1_peak_982	XII	263790	264184	395	219954
zuo1_peak_983	XII	278352	278612	261	209739
zuo1_peak_984	XII	281852	282322	471	357019
zuo1_peak_985	XII	282974	283951	978	349972
zuo1_peak_986	XII	289673	289996	324	259854
zuo1_peak_987	XII	323699	323973	275	211391
zuo1_peak_988	XII	328397	328976	580	216357
zuo1_peak_989	XII	330407	330670	264	17816
zuo1_peak_990	XII	332579	332871	293	24856
zuo1_peak_991	XII	336172	336447	276	190867
zuo1_peak_992	XII	341128	341614	487	552008
zuo1_peak_993	XII	342289	343012	724	231823
zuo1_peak_994	XII	348182	348850	669	211376
zuo1_peak_995	XII	357682	357973	292	204659
zuo1_peak_996	XII	369072	370279	1208	1055427
zuo1_peak_997	XII	370472	370939	468	576594
zuo1_peak_998	XII	372508	372930	423	241565
zuo1_peak_999	XII	373310	373585	276	205139
zuo1_peak_1000	XII	374109	374526	418	242876
zuo1_peak_1001	XII	375952	376512	561	214766
zuo1_peak_1002	XII	381880	382293	414	513626
zuo1_peak_1003	XII	388762	389156	395	262225
zuo1_peak_1004	XII	389230	389678	449	236509
zuo1_peak_1005	XII	402289	403089	801	215074
zuo1_peak_1006	XII	414928	415246	319	190142
zuo1_peak_1007	XII	417208	417659	452	62585
zuo1_peak_1008	XII	423627	424628	1002	885109
zuo1_peak_1009	XII	426822	427229	408	192022
zuo1_peak_1010	XII	440480	441641	1162	519719
zuo1_peak_1011	XII	445451	446014	564	218544
zuo1_peak_1012	XII	446092	446358	267	18958
zuo1_peak_1013	XII	446575	447292	718	225521
zuo1_peak_1014	XII	448399	449225	827	301876
zuo1_peak_1015	XII	449628	450131	504	203254
zuo1_peak_1016	XII	451233	469394	18162	1121604
zuo1_peak_1017	XII	469511	469854	344	177181
zuo1_peak_1018	XII	472082	473746	1665	949844
zuo1_peak_1019	XII	474934	475205	272	173352
zuo1_peak_1020	XII	475518	479673	4156	26198
zuo1_peak_1021	XII	479811	483131	3321	869767
zuo1_peak_1022	XII	485137	486281	1145	945299
zuo1_peak_1023	XII	488762	490611	1850	1121604
zuo1_peak_1024	XII	493897	494206	310	243789
zuo1_peak_1025	XII	495982	496242	261	178394
zuo1_peak_1026	XII	498634	499735	1102	263251
zuo1_peak_1027	XII	506254	506628	375	1949
zuo1_peak_1028	XII	507108	508025	918	29578
zuo1_peak_1029	XII	509729	510003	275	230177
zuo1_peak_1030	XII	510709	511105	397	338775
zuo1_peak_1031	XII	511601	511928	328	25844
zuo1_peak_1032	XII	514267	514567	301	192656
zuo1_peak_1033	XII	515353	516484	1132	487343
zuo1_peak_1034	XII	520080	520471	392	191633
zuo1_peak_1035	XII	522393	523087	695	220218
zuo1_peak_1036	XII	523213	523857	645	183061
zuo1_peak_1037	XII	535667	536033	367	243735
zuo1_peak_1038	XII	538360	538620	261	190243
zuo1_peak_1039	XII	541056	541435	380	38271
zuo1_peak_1040	XII	547060	547852	793	213533
zuo1_peak_1041	XII	551629	551954	326	334424
zuo1_peak_1042	XII	569710	570057	348	189162
zuo1_peak_1043	XII	570529	571058	530	202473
zuo1_peak_1044	XII	574133	574585	453	462401
zuo1_peak_1045	XII	577044	577304	261	174549
zuo1_peak_1046	XII	580861	581253	393	184261
zuo1_peak_1047	XII	590027	590404	378	161436
zuo1_peak_1048	XII	590477	590858	382	252292
zuo1_peak_1049	XII	592416	592933	518	337806
zuo1_peak_1050	XII	593372	594048	677	209912
zuo1_peak_1051	XII	594114	595276	1163	206795
zuo1_peak_1052	XII	596041	596354	314	191133
zuo1_peak_1053	XII	596930	597212	283	178331
zuo1_peak_1054	XII	597303	598914	1612	219065
zuo1_peak_1055	XII	605116	605536	421	287507
zuo1_peak_1056	XII	610784	612078	1295	522665
zuo1_peak_1057	XII	628276	628652	377	289883
zuo1_peak_1058	XII	632640	632956	317	198555
zuo1_peak_1059	XII	636855	640224	3370	451539
zuo1_peak_1060	XII	646513	646823	311	204133
zuo1_peak_1061	XII	647144	647549	406	470672
zuo1_peak_1062	XII	649277	649704	428	190474
zuo1_peak_1063	XII	651153	652942	1790	221941
zuo1_peak_1064	XII	653956	657308	3353	286353
zuo1_peak_1065	XII	663464	663926	463	224155
zuo1_peak_1066	XII	670356	670706	351	212133
zuo1_peak_1067	XII	673563	673973	411	228121
zuo1_peak_1068	XII	687585	688098	514	270949
zuo1_peak_1069	XII	704368	704996	629	836834
zuo1_peak_1070	XII	708453	708728	276	190906
zuo1_peak_1071	XII	709094	709848	755	221459
zuo1_peak_1072	XII	712488	713137	650	227604
zuo1_peak_1073	XII	729339	730455	1117	270685
zuo1_peak_1074	XII	731615	732269	655	274104
zuo1_peak_1075	XII	758989	759316	328	336412
zuo1_peak_1076	XII	763471	764128	658	272065
zuo1_peak_1077	XII	765347	765669	323	255452
zuo1_peak_1078	XII	767483	767848	366	223268
zuo1_peak_1079	XII	780654	781196	543	214815
zuo1_peak_1080	XII	783640	784000	361	253119
zuo1_peak_1081	XII	793779	795227	1449	430937
zuo1_peak_1082	XII	795422	796238	817	272774
zuo1_peak_1083	XII	796955	797377	423	257699
zuo1_peak_1084	XII	802915	803456	542	272456
zuo1_peak_1085	XII	803607	805140	1534	753714
zuo1_peak_1086	XII	805538	806985	1448	529876
zuo1_peak_1087	XII	810041	811054	1014	252362
zuo1_peak_1088	XII	811135	811798	664	228119
zuo1_peak_1089	XII	812131	812836	706	265397
zuo1_peak_1090	XII	813809	814131	323	20136
zuo1_peak_1091	XII	814606	815305	700	182344
zuo1_peak_1092	XII	815519	815828	310	206175
zuo1_peak_1093	XII	818391	818752	362	221835
zuo1_peak_1094	XII	819432	819808	377	261447
zuo1_peak_1095	XII	820074	820334	261	175444
zuo1_peak_1096	XII	825631	826011	381	191902
zuo1_peak_1097	XII	827012	827296	285	27429
zuo1_peak_1098	XII	827576	827872	297	247291
zuo1_peak_1099	XII	837568	839670	2103	513552
zuo1_peak_1100	XII	846930	847202	273	237348
zuo1_peak_1101	XII	856078	857410	1333	279256
zuo1_peak_1102	XII	871729	872206	478	604671
zuo1_peak_1103	XII	875191	875566	376	305602
zuo1_peak_1104	XII	875729	876007	279	210282
zuo1_peak_1105	XII	898338	899368	1031	197391
zuo1_peak_1106	XII	903879	904456	578	10311
zuo1_peak_1107	XII	904578	904852	275	212225
zuo1_peak_1108	XII	917133	917471	339	397978
zuo1_peak_1109	XII	920190	920623	434	18103
zuo1_peak_1110	XII	921042	921536	495	619211
zuo1_peak_1111	XII	930811	931487	677	191771
zuo1_peak_1112	XII	931920	932234	315	299627
zuo1_peak_1113	XII	943263	943562	300	165777
zuo1_peak_1114	XII	945461	945822	362	208942
zuo1_peak_1115	XII	945934	946208	275	201454
zuo1_peak_1116	XII	946760	947231	472	188284
zuo1_peak_1117	XII	952430	953408	979	318644
zuo1_peak_1118	XII	954313	954709	397	504656
zuo1_peak_1119	XII	962658	963335	678	204623
zuo1_peak_1120	XII	975959	976785	827	209637
zuo1_peak_1121	XII	977072	977446	375	242892
zuo1_peak_1122	XII	977725	977990	266	182114
zuo1_peak_1123	XII	981327	981600	274	181125
zuo1_peak_1124	XII	1011007	1011341	335	251687
zuo1_peak_1125	XII	1011605	1012010	406	401628
zuo1_peak_1126	XII	1012101	1013748	1648	56498
zuo1_peak_1127	XII	1014507	1014904	398	45715
zuo1_peak_1128	XII	1017720	1018126	407	253288
zuo1_peak_1129	XII	1018198	1018584	387	206822
zuo1_peak_1130	XII	1028398	1028715	318	34656
zuo1_peak_1131	XII	1029357	1030053	697	242171
zuo1_peak_1132	XII	1035401	1035739	339	351165
zuo1_peak_1133	XII	1051946	1052374	429	210797
zuo1_peak_1134	XII	1064786	1065347	562	961527
zuo1_peak_1135	XII	1065586	1065847	262	196069
zuo1_peak_1136	XII	1066415	1066965	551	186799
zuo1_peak_1137	XII	1067681	1069123	1443	256062
zuo1_peak_1138	XII	1069372	1071890	2519	733602
zuo1_peak_1139	XII	1072034	1074160	2127	288211
zuo1_peak_1140	XII	1074400	1075114	715	235112
zuo1_peak_1141	XII	1075191	1075775	585	250019
zuo1_peak_1142	XII	1076035	1078177	2143	536194
zuo1_peak_1143	XIII	1	1123	1123	490511
zuo1_peak_1144	XIII	1245	2384	1140	448492
zuo1_peak_1145	XIII	2582	4194	1613	27613
zuo1_peak_1146	XIII	4302	5099	798	270041
zuo1_peak_1147	XIII	5328	5801	474	763703
zuo1_peak_1148	XIII	11498	11762	265	18499
zuo1_peak_1149	XIII	19094	19888	795	210803
zuo1_peak_1150	XIII	23707	25865	2159	393108
zuo1_peak_1151	XIII	43997	44486	490	596116
zuo1_peak_1152	XIII	68489	68934	446	258604
zuo1_peak_1153	XIII	69386	71031	1646	653186
zuo1_peak_1154	XIII	100569	100863	295	263199
zuo1_peak_1155	XIII	117660	118100	441	182953
zuo1_peak_1156	XIII	123095	123649	555	223939
zuo1_peak_1157	XIII	123728	124496	769	21073
zuo1_peak_1158	XIII	131703	132043	341	288249
zuo1_peak_1159	XIII	146111	146377	267	25452
zuo1_peak_1160	XIII	146708	147391	684	305773
zuo1_peak_1161	XIII	159436	159846	411	267258
zuo1_peak_1162	XIII	161899	162233	335	294036
zuo1_peak_1163	XIII	162394	162811	418	231168
zuo1_peak_1164	XIII	162916	164020	1105	253096
zuo1_peak_1165	XIII	168443	168946	504	225873
zuo1_peak_1166	XIII	184310	189225	4916	245439
zuo1_peak_1167	XIII	189535	190121	587	248553
zuo1_peak_1168	XIII	196280	196669	390	241811
zuo1_peak_1169	XIII	196775	197129	355	182752
zuo1_peak_1170	XIII	197317	202262	4946	298909
zuo1_peak_1171	XIII	212028	212734	707	197165
zuo1_peak_1172	XIII	219567	219939	373	294672
zuo1_peak_1173	XIII	220336	220698	363	209739
zuo1_peak_1174	XIII	222635	223405	771	302025
zuo1_peak_1175	XIII	226205	226620	416	194521
zuo1_peak_1176	XIII	226702	226997	296	216542
zuo1_peak_1177	XIII	250201	250864	664	1090739
zuo1_peak_1178	XIII	259061	259535	475	280733
zuo1_peak_1179	XIII	267738	268300	563	31572
zuo1_peak_1180	XIII	272198	272617	420	532015
zuo1_peak_1181	XIII	290683	290945	263	207796
zuo1_peak_1182	XIII	297094	298789	1696	40452
zuo1_peak_1183	XIII	300913	301606	694	178201
zuo1_peak_1184	XIII	347677	347982	306	187309
zuo1_peak_1185	XIII	352732	353304	573	406778
zuo1_peak_1186	XIII	357016	357369	354	194748
zuo1_peak_1187	XIII	358303	359255	953	231065
zuo1_peak_1188	XIII	359516	359949	434	189705
zuo1_peak_1189	XIII	360285	360560	276	180328
zuo1_peak_1190	XIII	360747	361249	503	216157
zuo1_peak_1191	XIII	362510	363171	662	190073
zuo1_peak_1192	XIII	372354	373108	755	25314
zuo1_peak_1193	XIII	373662	377788	4127	256675
zuo1_peak_1194	XIII	378001	378573	573	18165
zuo1_peak_1195	XIII	378675	379051	377	207628
zuo1_peak_1196	XIII	379251	379553	303	207119
zuo1_peak_1197	XIII	388363	388652	290	304371
zuo1_peak_1198	XIII	389364	389739	376	214263
zuo1_peak_1199	XIII	390369	390883	515	192465
zuo1_peak_1200	XIII	408030	408879	850	484014
zuo1_peak_1201	XIII	420488	420793	306	249917
zuo1_peak_1202	XIII	431062	431350	289	210833
zuo1_peak_1203	XIII	463472	463846	375	187481
zuo1_peak_1204	XIII	466963	467261	299	186437
zuo1_peak_1205	XIII	477800	478147	348	371368
zuo1_peak_1206	XIII	480526	480803	278	250242
zuo1_peak_1207	XIII	484537	485193	657	20833
zuo1_peak_1208	XIII	489455	489997	543	841403
zuo1_peak_1209	XIII	499218	500641	1424	229577
zuo1_peak_1210	XIII	504699	505113	415	28956
zuo1_peak_1211	XIII	511305	511618	314	234922
zuo1_peak_1212	XIII	518687	519330	644	209297
zuo1_peak_1213	XIII	550033	551051	1019	224046
zuo1_peak_1214	XIII	551251	551547	297	273047
zuo1_peak_1215	XIII	552564	552857	294	188388
zuo1_peak_1216	XIII	552934	553201	268	209402
zuo1_peak_1217	XIII	555710	556321	612	193488
zuo1_peak_1218	XIII	572771	573058	288	209794
zuo1_peak_1219	XIII	577917	578251	335	283265
zuo1_peak_1220	XIII	586514	586823	310	171336
zuo1_peak_1221	XIII	597685	597945	261	206487
zuo1_peak_1222	XIII	604400	604709	310	180474
zuo1_peak_1223	XIII	626415	627022	608	302544
zuo1_peak_1224	XIII	632515	634486	1972	332087
zuo1_peak_1225	XIII	647482	647791	310	260318
zuo1_peak_1226	XIII	651335	652179	845	211077
zuo1_peak_1227	XIII	652278	652868	591	261647
zuo1_peak_1228	XIII	669679	670041	363	202048
zuo1_peak_1229	XIII	671507	671983	477	189657
zuo1_peak_1230	XIII	672154	672446	293	182421
zuo1_peak_1231	XIII	672526	674338	1813	25983
zuo1_peak_1232	XIII	690178	690889	712	180583
zuo1_peak_1233	XIII	695509	695861	353	319169
zuo1_peak_1234	XIII	702413	702694	282	187457
zuo1_peak_1235	XIII	729372	729651	280	209796
zuo1_peak_1236	XIII	747617	748248	632	294816
zuo1_peak_1237	XIII	752926	754143	1218	232344
zuo1_peak_1238	XIII	757655	757974	320	304524
zuo1_peak_1239	XIII	760761	761440	680	241452
zuo1_peak_1240	XIII	761711	762569	859	239923
zuo1_peak_1241	XIII	768661	769051	391	178814
zuo1_peak_1242	XIII	773991	774503	513	321432
zuo1_peak_1243	XIII	778614	778902	289	18321
zuo1_peak_1244	XIII	792781	793106	326	255819
zuo1_peak_1245	XIII	797945	798235	291	275271
zuo1_peak_1246	XIII	802369	802794	426	188157
zuo1_peak_1247	XIII	818123	818484	362	376385
zuo1_peak_1248	XIII	818896	819942	1047	770348
zuo1_peak_1249	XIII	837578	837973	396	234432
zuo1_peak_1250	XIII	859688	859996	309	221853
zuo1_peak_1251	XIII	860195	860739	545	344246
zuo1_peak_1252	XIII	862334	862613	280	215494
zuo1_peak_1253	XIII	873711	874092	382	330213
zuo1_peak_1254	XIII	878581	878949	369	183927
zuo1_peak_1255	XIII	879607	879973	367	180849
zuo1_peak_1256	XIII	887188	887814	627	207535
zuo1_peak_1257	XIII	887899	888985	1087	380064
zuo1_peak_1258	XIII	892548	893543	996	255862
zuo1_peak_1259	XIII	893812	894679	868	261294
zuo1_peak_1260	XIII	908032	908835	804	325457
zuo1_peak_1261	XIII	924078	924431	354	1046952
zuo1_peak_1262	XIV	1	2231	2231	542021
zuo1_peak_1263	XIV	2464	4002	1539	266297
zuo1_peak_1264	XIV	4077	4560	484	215095
zuo1_peak_1265	XIV	5566	6047	482	201558
zuo1_peak_1266	XIV	6386	7157	772	1076744
zuo1_peak_1267	XIV	24967	25260	294	199781
zuo1_peak_1268	XIV	26122	26523	402	173833
zuo1_peak_1269	XIV	26609	26911	303	166529
zuo1_peak_1270	XIV	33929	34189	261	230169
zuo1_peak_1271	XIV	59203	59662	460	437428
zuo1_peak_1272	XIV	61617	61923	307	217547
zuo1_peak_1273	XIV	62090	62790	701	264333
zuo1_peak_1274	XIV	63360	64485	1126	287585
zuo1_peak_1275	XIV	88964	89704	741	307825
zuo1_peak_1276	XIV	96648	97139	492	203699
zuo1_peak_1277	XIV	97947	98217	271	201913
zuo1_peak_1278	XIV	98323	98874	552	228553
zuo1_peak_1279	XIV	99250	99690	441	243649
zuo1_peak_1280	XIV	99779	100733	955	229081
zuo1_peak_1281	XIV	101937	102458	522	200537
zuo1_peak_1282	XIV	102689	103211	523	216645
zuo1_peak_1283	XIV	104623	105317	695	258655
zuo1_peak_1284	XIV	105577	106147	571	364577
zuo1_peak_1285	XIV	115608	116475	868	545524
zuo1_peak_1286	XIV	131290	131835	546	621857
zuo1_peak_1287	XIV	139230	139612	383	304128
zuo1_peak_1288	XIV	174071	174337	267	188447
zuo1_peak_1289	XIV	185972	186469	498	571898
zuo1_peak_1290	XIV	188180	189257	1078	630341
zuo1_peak_1291	XIV	190180	190581	402	187383
zuo1_peak_1292	XIV	196661	197057	397	200435
zuo1_peak_1293	XIV	197360	197808	449	293715
zuo1_peak_1294	XIV	198406	199322	917	95627
zuo1_peak_1295	XIV	215894	216277	384	206903
zuo1_peak_1296	XIV	229650	230052	403	255378
zuo1_peak_1297	XIV	252274	253929	1656	275419
zuo1_peak_1298	XIV	254587	255110	524	615857
zuo1_peak_1299	XIV	302519	303789	1271	218858
zuo1_peak_1300	XIV	330992	331287	296	260603
zuo1_peak_1301	XIV	331783	332454	672	230065
zuo1_peak_1302	XIV	349944	350414	471	45771
zuo1_peak_1303	XIV	359324	359599	276	198629
zuo1_peak_1304	XIV	374796	375080	285	224951
zuo1_peak_1305	XIV	408409	408793	385	265271
zuo1_peak_1306	XIV	412960	413269	310	185744
zuo1_peak_1307	XIV	414143	414409	267	18328
zuo1_peak_1308	XIV	414624	415304	681	261337
zuo1_peak_1309	XIV	415449	416382	934	459721
zuo1_peak_1310	XIV	425477	426043	567	193163
zuo1_peak_1311	XIV	440869	441178	310	306307
zuo1_peak_1312	XIV	441511	441904	394	219571
zuo1_peak_1313	XIV	442835	443424	590	299885
zuo1_peak_1314	XIV	443898	444245	348	206601
zuo1_peak_1315	XIV	490747	491091	345	324109
zuo1_peak_1316	XIV	491957	492346	390	324452
zuo1_peak_1317	XIV	493617	495327	1711	250562
zuo1_peak_1318	XIV	499767	500807	1041	342414
zuo1_peak_1319	XIV	501728	502021	294	18152
zuo1_peak_1320	XIV	502133	502397	265	186801
zuo1_peak_1321	XIV	505712	506355	644	217648
zuo1_peak_1322	XIV	506716	507187	472	212992
zuo1_peak_1323	XIV	519299	519900	602	230564
zuo1_peak_1324	XIV	520405	521294	890	196281
zuo1_peak_1325	XIV	521365	522026	662	199311
zuo1_peak_1326	XIV	522099	522402	304	183267
zuo1_peak_1327	XIV	522750	524481	1732	284013
zuo1_peak_1328	XIV	524649	525018	370	224394
zuo1_peak_1329	XIV	532349	532645	297	228759
zuo1_peak_1330	XIV	546980	547427	448	233549
zuo1_peak_1331	XIV	560616	561063	448	190474
zuo1_peak_1332	XIV	562066	563142	1077	179127
zuo1_peak_1333	XIV	563355	563924	570	217575
zuo1_peak_1334	XIV	564003	564312	310	220388
zuo1_peak_1335	XIV	565411	565926	516	183483
zuo1_peak_1336	XIV	567645	567943	299	205356
zuo1_peak_1337	XIV	569764	570047	284	215095
zuo1_peak_1338	XIV	575147	575988	842	248789
zuo1_peak_1339	XIV	576798	577351	554	190469
zuo1_peak_1340	XIV	585635	585944	310	229613
zuo1_peak_1341	XIV	586055	586412	358	195625
zuo1_peak_1342	XIV	604364	604643	280	296192
zuo1_peak_1343	XIV	618975	619560	586	877983
zuo1_peak_1344	XIV	631729	632009	281	257589
zuo1_peak_1345	XIV	632514	632811	298	25314
zuo1_peak_1346	XIV	651995	653040	1046	703667
zuo1_peak_1347	XIV	653369	653888	520	299968
zuo1_peak_1348	XIV	657407	658184	778	189754
zuo1_peak_1349	XIV	658723	658986	264	182302
zuo1_peak_1350	XIV	660274	660673	400	179651
zuo1_peak_1351	XIV	661930	662528	599	317602
zuo1_peak_1352	XIV	663028	663664	637	294295
zuo1_peak_1353	XIV	663804	664121	318	393428
zuo1_peak_1354	XIV	664576	664887	312	2111
zuo1_peak_1355	XIV	726165	726810	646	165008
zuo1_peak_1356	XIV	756646	756955	310	212317
zuo1_peak_1357	XIV	783823	784333	511	843447
zuo1_peak_1358	XV	1	401	401	116851
zuo1_peak_1359	XV	28771	29151	381	197391
zuo1_peak_1360	XV	29287	31575	2289	119902
zuo1_peak_1361	XV	31714	32046	333	288985
zuo1_peak_1362	XV	32528	32819	292	214617
zuo1_peak_1363	XV	67973	68340	368	18616
zuo1_peak_1364	XV	80465	81279	815	221315
zuo1_peak_1365	XV	87410	87835	426	270294
zuo1_peak_1366	XV	92224	92937	714	233248
zuo1_peak_1367	XV	93286	93835	550	280839
zuo1_peak_1368	XV	93912	94227	316	23448
zuo1_peak_1369	XV	109251	109956	706	610465
zuo1_peak_1370	XV	110229	111100	872	308626
zuo1_peak_1371	XV	113472	113990	519	325365
zuo1_peak_1372	XV	114896	115309	414	403604
zuo1_peak_1373	XV	117765	118805	1041	214894
zuo1_peak_1374	XV	119071	123602	4532	296482
zuo1_peak_1375	XV	159269	160546	1278	759583
zuo1_peak_1376	XV	161644	162004	361	363989
zuo1_peak_1377	XV	193842	194116	275	257252
zuo1_peak_1378	XV	201906	202263	358	315439
zuo1_peak_1379	XV	216311	216691	381	585868
zuo1_peak_1380	XV	226658	226918	261	157813
zuo1_peak_1381	XV	232829	233144	316	29112
zuo1_peak_1382	XV	236124	236516	393	559373
zuo1_peak_1383	XV	251765	252069	305	181871
zuo1_peak_1384	XV	252703	253530	828	198868
zuo1_peak_1385	XV	254317	254981	665	369978
zuo1_peak_1386	XV	255601	255876	276	239054
zuo1_peak_1387	XV	274017	274308	292	30859
zuo1_peak_1388	XV	274566	274937	372	261806
zuo1_peak_1389	XV	282088	282370	283	177387
zuo1_peak_1390	XV	286849	287118	270	185407
zuo1_peak_1391	XV	287943	288372	430	238543
zuo1_peak_1392	XV	300967	301259	293	193606
zuo1_peak_1393	XV	325319	325754	436	201199
zuo1_peak_1394	XV	344654	345444	791	563108
zuo1_peak_1395	XV	346239	346681	443	494445
zuo1_peak_1396	XV	438477	438833	357	255566
zuo1_peak_1397	XV	444678	446213	1536	35808
zuo1_peak_1398	XV	447434	447722	289	286454
zuo1_peak_1399	XV	464362	464646	285	198982
zuo1_peak_1400	XV	478446	478740	295	258303
zuo1_peak_1401	XV	479844	481744	1901	927461
zuo1_peak_1402	XV	487333	487697	365	190073
zuo1_peak_1403	XV	503319	503579	261	175819
zuo1_peak_1404	XV	505786	506526	741	237085
zuo1_peak_1405	XV	568445	568713	269	184318
zuo1_peak_1406	XV	571630	572163	534	222437
zuo1_peak_1407	XV	575164	577555	2392	304602
zuo1_peak_1408	XV	579692	580084	393	374551
zuo1_peak_1409	XV	586880	587283	404	603104
zuo1_peak_1410	XV	588019	588389	371	368628
zuo1_peak_1411	XV	594035	594572	538	219695
zuo1_peak_1412	XV	594834	596030	1197	198099
zuo1_peak_1413	XV	596225	597560	1336	216426
zuo1_peak_1414	XV	597705	599565	1861	278403
zuo1_peak_1415	XV	600191	600790	600	227004
zuo1_peak_1416	XV	607221	607772	552	225217
zuo1_peak_1417	XV	615765	616054	290	201108
zuo1_peak_1418	XV	619203	619545	343	393491
zuo1_peak_1419	XV	619934	621833	1900	296921
zuo1_peak_1420	XV	622027	624531	2505	330001
zuo1_peak_1421	XV	638915	639204	290	261898
zuo1_peak_1422	XV	663701	664007	307	216787
zuo1_peak_1423	XV	665045	665310	266	17656
zuo1_peak_1424	XV	676704	678803	2100	894214
zuo1_peak_1425	XV	704381	704662	282	158082
zuo1_peak_1426	XV	704951	705259	309	207337
zuo1_peak_1427	XV	705419	705814	396	219979
zuo1_peak_1428	XV	707658	707959	302	164716
zuo1_peak_1429	XV	710023	710378	356	237763
zuo1_peak_1430	XV	718467	718798	332	235897
zuo1_peak_1431	XV	722129	722585	457	384989
zuo1_peak_1432	XV	722947	723853	907	347478
zuo1_peak_1433	XV	724038	724871	834	93126
zuo1_peak_1434	XV	759005	759399	395	194652
zuo1_peak_1435	XV	760206	760515	310	274317
zuo1_peak_1436	XV	764746	765159	414	208662
zuo1_peak_1437	XV	777982	778540	559	20511
zuo1_peak_1438	XV	778614	779294	681	213707
zuo1_peak_1439	XV	779946	780984	1039	286322
zuo1_peak_1440	XV	797693	798534	842	597008
zuo1_peak_1441	XV	815871	816139	269	211196
zuo1_peak_1442	XV	819277	819550	274	181939
zuo1_peak_1443	XV	832355	832783	429	27006
zuo1_peak_1444	XV	854004	854532	529	27212
zuo1_peak_1445	XV	855564	855874	311	271103
zuo1_peak_1446	XV	866736	867035	300	280756
zuo1_peak_1447	XV	867318	867588	271	187689
zuo1_peak_1448	XV	867680	868587	908	188967
zuo1_peak_1449	XV	868728	869022	295	186702
zuo1_peak_1450	XV	877111	877376	266	238762
zuo1_peak_1451	XV	881722	882499	778	314481
zuo1_peak_1452	XV	896645	896947	303	193529
zuo1_peak_1453	XV	899992	900764	773	236633
zuo1_peak_1454	XV	910965	911312	348	193999
zuo1_peak_1455	XV	942837	943155	319	30563
zuo1_peak_1456	XV	961356	962011	656	229004
zuo1_peak_1457	XV	962912	963306	395	167026
zuo1_peak_1458	XV	968095	968490	396	44962
zuo1_peak_1459	XV	970403	970678	276	177503
zuo1_peak_1460	XV	972401	972736	336	201453
zuo1_peak_1461	XV	974630	974926	297	204313
zuo1_peak_1462	XV	975054	975351	298	17657
zuo1_peak_1463	XV	975854	976652	799	22965
zuo1_peak_1464	XV	980256	980936	681	273078
zuo1_peak_1465	XV	987429	988844	1416	459189
zuo1_peak_1466	XV	989201	989557	357	284527
zuo1_peak_1467	XV	993871	994255	385	185844
zuo1_peak_1468	XV	1012768	1013138	371	178684
zuo1_peak_1469	XV	1015601	1015884	284	17322
zuo1_peak_1470	XV	1016578	1017028	451	167399
zuo1_peak_1471	XV	1027889	1028389	501	275199
zuo1_peak_1472	XV	1030314	1030658	345	201843
zuo1_peak_1473	XV	1039123	1039492	370	54432
zuo1_peak_1474	XV	1041787	1042561	775	332846
zuo1_peak_1475	XV	1060389	1061077	689	792863
zuo1_peak_1476	XV	1084432	1084829	398	456185
zuo1_peak_1477	XV	1085049	1087067	2019	311188
zuo1_peak_1478	XV	1087260	1088780	1521	275157
zuo1_peak_1479	XV	1089028	1091291	2264	55736
zuo1_peak_1480	XVI	1	2077	2077	501964
zuo1_peak_1481	XVI	2341	3858	1518	274205
zuo1_peak_1482	XVI	3965	4334	370	202728
zuo1_peak_1483	XVI	5673	6028	356	207839
zuo1_peak_1484	XVI	6299	6722	424	454164
zuo1_peak_1485	XVI	42557	42869	313	218594
zuo1_peak_1486	XVI	44775	45051	277	201956
zuo1_peak_1487	XVI	55944	57341	1398	184421
zuo1_peak_1488	XVI	57412	58566	1155	217427
zuo1_peak_1489	XVI	59281	62424	3144	253995
zuo1_peak_1490	XVI	64669	64972	304	186603
zuo1_peak_1491	XVI	73408	73762	355	368816
zuo1_peak_1492	XVI	74001	74449	449	175852
zuo1_peak_1493	XVI	75525	75958	434	293868
zuo1_peak_1494	XVI	76201	76578	378	327914
zuo1_peak_1495	XVI	96643	97044	402	209016
zuo1_peak_1496	XVI	108770	109304	535	1098578
zuo1_peak_1497	XVI	109384	109909	526	403765
zuo1_peak_1498	XVI	110018	110449	432	22537
zuo1_peak_1499	XVI	110686	111162	477	202462
zuo1_peak_1500	XVI	111342	111656	315	223117
zuo1_peak_1501	XVI	112530	112842	313	196338
zuo1_peak_1502	XVI	112946	114328	1383	282506
zuo1_peak_1503	XVI	114477	115065	589	572115
zuo1_peak_1504	XVI	122647	122927	281	211478
zuo1_peak_1505	XVI	135837	136366	530	208471
zuo1_peak_1506	XVI	173349	174142	794	33315
zuo1_peak_1507	XVI	174231	174816	586	234968
zuo1_peak_1508	XVI	200843	201136	294	208399
zuo1_peak_1509	XVI	209760	210403	644	241204
zuo1_peak_1510	XVI	229094	229531	438	564641
zuo1_peak_1511	XVI	248916	249335	420	201434
zuo1_peak_1512	XVI	281068	281366	299	186398
zuo1_peak_1513	XVI	282696	283315	620	296371
zuo1_peak_1514	XVI	303237	304316	1080	286424
zuo1_peak_1515	XVI	309108	309506	399	214788
zuo1_peak_1516	XVI	312640	312900	261	16429
zuo1_peak_1517	XVI	333615	333942	328	199635
zuo1_peak_1518	XVI	338743	339076	334	318572
zuo1_peak_1519	XVI	350342	350663	322	207265
zuo1_peak_1520	XVI	360310	360580	271	233753
zuo1_peak_1521	XVI	377196	378350	1155	244531
zuo1_peak_1522	XVI	378542	378845	304	237394
zuo1_peak_1523	XVI	399732	400016	285	170602
zuo1_peak_1524	XVI	404904	406398	1495	339457
zuo1_peak_1525	XVI	406706	407197	492	1909
zuo1_peak_1526	XVI	407568	407838	271	173554
zuo1_peak_1527	XVI	412714	413188	475	2419
zuo1_peak_1528	XVI	425281	425602	322	31215
zuo1_peak_1529	XVI	432858	434420	1563	238418
zuo1_peak_1530	XVI	435773	436039	267	185256
zuo1_peak_1531	XVI	436183	436574	392	314809
zuo1_peak_1532	XVI	453476	453775	300	295857
zuo1_peak_1533	XVI	454407	454946	540	308547
zuo1_peak_1534	XVI	462282	463111	830	639601
zuo1_peak_1535	XVI	463479	463753	275	239837
zuo1_peak_1536	XVI	464867	465242	376	366513
zuo1_peak_1537	XVI	514780	515070	291	188082
zuo1_peak_1538	XVI	519883	520464	582	540328
zuo1_peak_1539	XVI	526981	527274	294	238089
zuo1_peak_1540	XVI	540867	541127	261	164502
zuo1_peak_1541	XVI	555750	556036	287	224902
zuo1_peak_1542	XVI	560127	560662	536	20137
zuo1_peak_1543	XVI	572160	572603	444	239037
zuo1_peak_1544	XVI	578507	578860	354	173139
zuo1_peak_1545	XVI	622430	622753	324	213643
zuo1_peak_1546	XVI	641332	641597	266	253119
zuo1_peak_1547	XVI	642323	642643	321	198882
zuo1_peak_1548	XVI	645316	645819	504	823402
zuo1_peak_1549	XVI	646665	646965	301	270016
zuo1_peak_1550	XVI	649146	649498	353	204367
zuo1_peak_1551	XVI	651221	651598	378	204951
zuo1_peak_1552	XVI	654566	655078	513	192296
zuo1_peak_1553	XVI	678977	679262	286	182866
zuo1_peak_1554	XVI	689404	689780	377	303623
zuo1_peak_1555	XVI	693000	693390	391	219819
zuo1_peak_1556	XVI	700476	702349	1874	45172
zuo1_peak_1557	XVI	718333	719220	888	224862
zuo1_peak_1558	XVI	744216	744492	277	219011
zuo1_peak_1559	XVI	769110	769439	330	250562
zuo1_peak_1560	XVI	773246	773587	342	185758
zuo1_peak_1561	XVI	775735	776042	308	233655
zuo1_peak_1562	XVI	795065	795826	762	227554
zuo1_peak_1563	XVI	804719	809241	4523	264513
zuo1_peak_1564	XVI	809329	809745	417	186281
zuo1_peak_1565	XVI	810529	810911	383	186643
zuo1_peak_1566	XVI	819351	819679	329	257069
zuo1_peak_1567	XVI	822078	822342	265	212972
zuo1_peak_1568	XVI	822607	824357	1751	225383
zuo1_peak_1569	XVI	830481	830834	354	250491
zuo1_peak_1570	XVI	831880	832363	484	786696
zuo1_peak_1571	XVI	843662	843962	301	195834
zuo1_peak_1572	XVI	844387	845277	891	209572
zuo1_peak_1573	XVI	845372	846514	1143	205389
zuo1_peak_1574	XVI	846783	847455	673	183293
zuo1_peak_1575	XVI	847571	849857	2287	296307
zuo1_peak_1576	XVI	849928	850376	449	220373
zuo1_peak_1577	XVI	850663	850989	327	189651
zuo1_peak_1578	XVI	851272	852248	977	240335
zuo1_peak_1579	XVI	852505	852796	292	200311
zuo1_peak_1580	XVI	853306	854175	870	193879
zuo1_peak_1581	XVI	854418	856644	2227	213507
zuo1_peak_1582	XVI	856720	857007	288	196554
zuo1_peak_1583	XVI	859969	860235	267	175769
zuo1_peak_1584	XVI	860508	860945	438	372394
zuo1_peak_1585	XVI	868881	869490	610	529894
zuo1_peak_1586	XVI	880537	880842	306	225973
zuo1_peak_1587	XVI	898863	899263	401	262048
zuo1_peak_1588	XVI	900156	900465	310	266176
zuo1_peak_1589	XVI	900817	901493	677	68792
zuo1_peak_1590	XVI	921216	921483	268	218716
zuo1_peak_1591	XVI	921850	922607	758	478236
zuo1_peak_1592	XVI	942970	945477	2508	270773
zuo1_peak_1593	XVI	945768	946539	772	490508
zuo1_peak_1594	XVI	946619	948066	1448	532334
