# Supplementary material for: Zuo1 supports G4 structure formation and directs repair toward nucleotide excision repair
Source: Nat Commun. 2020 Aug 6;11:3907. doi: 10.1038/s41467-020-17701-8 (PMC7413387; doi:10.1038/s41467-020-17701-8)
Supplement: Supplementary file 6 — Supplementary Data 3 [file 41467_2020_17701_MOESM6_ESM.xlsx]

## Sheet: Tabelle1
Espression	GeneName	Systematic
Down	TRP1	YDR007W
Down	GSC2	YGR032W
Down	YPR002C-	YPR002C-
Down	HSP12	YFL014W
Down	DIA1	YMR316W
Down	HOR7	YMR251W
Down	RCR1	YBR005W
Down	XBP1	YIL101C
Down	YDR034W-	YDR034W-
Down	RCN2	YOR220W
Down	YDR366C	YDR366C
Down	GCV1	YDR019C
Down	YML122C.	YML122C.
Down	SPO22	YIL073C
Down	YLR194C	YLR194C
Down	YIL169C	YIL169C
Down	HPF1	YOL155C
Down	PRM4	YPL156C
Down	SFK1	YKL051W
Down	CMK2	YOL016C
Down	RAD34	YDR314C
Down	PUN1	YLR414C
Down	RTA1	YGR213C
Down	AVO1	YOL078W
Down	MNT4	YNR059W
Down	YJL107C	YJL107C
Down	TGL2	YDR058C
Down	MIM2	YLR099W-
Down	COX7	YMR256C
Down	GCV2	YMR189W
Down	INH1	YDL181W
Down	CYC1	YJR048W
Down	YIL014C-A	YIL014C-A
Down	CLD1	YGR110W
Down	NKP2	YLR315W
Down	VHR2	YER064C
Down	YLR415C	YLR415C
Down	NDT80	YHR124W
Down	SGE1	YPR198W
Down	YOR289W	YOR289W
Down	CTS1	YLR286C
Down	GCV3	YAL044C
Down	RTT105	YER104W
Down	SDH6	YDR379C-
Down	MAL13	YGR288W
Down	YOR338W	YOR338W
Down	YOR385W	YOR385W
Down	YBR016W	YBR016W
Down	ATG5	YPL149W
Down	PUT1	YLR142W
Down	NRG1	YDR043C
Down	PEP12	YOR036W
Down	PRM10	YJL108C
Down	CYB2	YML054C
Down	YNR064C	YNR064C
Down	IMP2'	YIL154C
Down	YCR018C-	YCR018C-
Down	SCW10	YMR305C
Down	SPC24	YMR117C
Down	YPS1	YLR120C
Down	ARK1	YNL020C
Down	RRG9	YNL213C
Down	PRY3	YJL078C
Down	PLB1	YMR008C
Down	ADE1	YAR015W
Down	TOG1	YER184C
Down	UBX6	YJL048C
Down	YPS3	YLR121C
Down	YNR063W	YNR063W
Down	YOR041C.	YOR041C.
Down	YHR145C.1	YHR145C.1
Down	SED1	YDR077W
Down	YDR391C	YDR391C
Down	FIN1	YDR130C
Down	BFA1	YJR053W
Down	CHS1	YNL192W
Down	LST7	YGR057C
Down	DSE2	YHR143W
Down	YPR153W	YPR153W
Down	RAD28	YDR030C
Up	MHT1	YLL062C
Up	MLS1	YNL117W
Up	MSF1	YPR047W
Up	OPT2	YPR194C
Up	SUL2	YLR092W
Up	FRD1	YEL047C
Up	EUG1	YDR518W
Up	SFC1	YJR095W
Up	RPL18B	YNL301C
Up	MTH1	YDR277C
Up	MAL31	YBR298C
Up	GIP2	YER054C
Up	YNL018C	YNL018C
Up	ARG5,6	YER069W
Up	DSF1	YEL070W
Up	YKR032W.	YKR032W.
Up	RGI2	YIL057C
Up	PLB2	YMR006C
Up	GRE3	YHR104W
Up	MBF1	YOR298C-
Up	LDS1	YAL018C
Up	FIT3	YOR383C
Up	NEM1	YHR004C
Up	YOL024W	YOL024W
Up	UGX2	YDL169C
Up	RRT12	YCR045C
Up	PHD1	YKL043W
Up	SPS2	YDR522C
Up	YKR012C.1	YKR012C.1
Up	GAL7	YBR018C
Up	GSY1	YFR015C
Up	YJL163C	YJL163C
Up	CTR1	YPR124W
Up	PGU1	YJR153W
Up	RTC2	YBR147W
Up	GGC1	YDL198C
Up	PHO8	YDR481C
Up	MET16	YPR167C
Up	BIO2	YGR286C
Up	NCE103	YNL036W
Up	HBN1	YCL026C-B
Up	SSA2	YLL024C
Up	CPA2	YJR109C
Up	ARG7	YMR062C
Up	DAL1	YIR027C
Up	YCL021W-	YCL021W-
Up	YER079W	YER079W
Up	GDH1	YOR375C
Up	PNC1	YGL037C
Up	MET10	YFR030W
Up	YAR075W.	YAR075W.
Up	TIR3	YIL011W
Up	MET3	YJR010W
Up	ICY2	YPL250C
Up	KAR2	YJL034W
Up	MRK1	YDL079C
Up	HSP30	YCR021C
Up	REG2	YBR050C
Up	SPL2	YHR136C
Up	FIT2	YOR382W
Up	YDL114W	YDL114W
Up	ECM13	YBL043W
Up	YHL008C	YHL008C
Up	SRL4	YPL033C
Up	BNA1	YJR025C
Up	HSP78	YDR258C
Up	YLR108C	YLR108C
Up	STI1	YOR027W
Up	GDH3	YAL062W
Up	YGL117W	YGL117W
Up	SEO1	YAL067C
Up	STF2	YGR008C
Up	IMD2	YHR216W
Up	YGL024W.	YGL024W.
Up	MEP3	YPR138C
Up	MET13	YGL125W
Up	MDJ1	YFL016C
Up	GND2	YGR256W
Up	FMP16	YDR070C
Up	FRE7	YOL152W
Up	FBP1	YLR377C
Up	YSW1	YBR148W
Up	MAG1	YER142C
Up	YAL004W.	YAL004W.
Up	YBL065W.	YBL065W.
Up	CAR1	YPL111W
Up	ARG4	YHR018C
Up	STP4	YDL048C
Up	MIP6	YHR015W
Up	YOR292C	YOR292C
Up	CRR1	YLR213C
Up	AAC3	YBR085W
Up	RGI1	YER067W
Up	TIP1	YBR067C
Up	EDS1	YBR033W
Up	ADH5	YBR145W
Up	APJ1	YNL077W
Up	AGP1	YCL025C
Up	RSC30	YHR056C
Up	YGR122C-	YGR122C-
Up	YHR054C	YHR054C
Up	FRM2	YCL026C-A
Up	ECL1	YGR146C
Up	FMP23	YBR047W
Up	HXT7	YDR342C
Up	ADY2	YCR010C
Up	FCY22	YER060W-
Up	HSP104	YLL026W
Up	MET5	YJR137C
Up	HXT6	YDR343C
Up	EMI2	YDR516C
Up	FCY21	YER060W
Up	CAR2	YLR438W
Up	PHM6	YDR281C
Up	DUR1,2	YBR208C
Up	YGR190C.1	YGR190C.1
Up	YMR206W	YMR206W
Up	SIS1	YNL007C
Up	CDA1	YLR307W
Up	YHR214C-	YHR214C-
Up	MET17	YLR303W
Up	HXK1	YFR053C
Up	SSA1	YAL005C
Up	YER097W.	YER097W.
Up	YKR075C	YKR075C
Up	HXT4	YHR092C
Up	DAL80	YKR034W
Up	MET6	YER091C
Up	MEP2	YNL142W
Up	SHH3	YMR118C
Up	ARG3	YJL088W
Up	ANB1	YJR047C
Up	PHO11	YAR071W
Up	BTN2	YGR142W
Up	PHO12	YHR215W
Up	QDR2	YIL121W
Up	PHO5	YBR093C
Up	GAP1	YKR039W
Up	CUR1	YPR158W
Up	HSP82	YPL240C
Up	ARG1	YOL058W
Up	ZUO1	YGR285C
